# Supplementary material for: Genome size and ploidy influence angiosperm species' biomass under nitrogen and phosphorus limitation
Source: New Phytol. 2016 Feb 15;210(4):1195–206. doi: 10.1111/nph.13881 (PMC4991274; doi:10.1111/nph.13881)
Supplement: Supplementary file 2 — Methods S2 Park Grass species biomass data in CSV format. [file NPH-210-1195-s002.csv]

Supporting Information Methods S2 Species above-ground biomass data sampled from Park Grass by Crawley et al. (2005) See also Fig S2 for more information on experiment layout and treatment.
ID	plot	BM	NH4	N03	P	K	NaMg	Si	pH
AC	plot10a	3.958	96	0	35	0	25	0	7
AE	plot10a	2.362	96	0	35	0	25	0	7
AM	plot10a	0.034	96	0	35	0	25	0	7
AO	plot10a	1.846	96	0	35	0	25	0	7
AP	plot10a	2.191	96	0	35	0	25	0	7
AR	plot10a	0	96	0	35	0	25	0	7
AS	plot10a	0	96	0	35	0	25	0	7
AU	plot10a	0	96	0	35	0	25	0	7
BH	plot10a	0	96	0	35	0	25	0	7
BM	plot10a	0	96	0	35	0	25	0	7
BP	plot10a	0	96	0	35	0	25	0	7
CC	plot10a	0.006	96	0	35	0	25	0	7
CF	plot10a	0.061	96	0	35	0	25	0	7
CM	plot10a	0	96	0	35	0	25	0	7
CN	plot10a	0	96	0	35	0	25	0	7
CR	plot10a	0	96	0	35	0	25	0	7
CX	plot10a	0	96	0	35	0	25	0	7
CY	plot10a	0	96	0	35	0	25	0	7
DC	plot10a	0	96	0	35	0	25	0	7
DG	plot10a	0.36	96	0	35	0	25	0	7
FM	plot10a	0	96	0	35	0	25	0	7
FP	plot10a	0	96	0	35	0	25	0	7
FR	plot10a	20.968	96	0	35	0	25	0	7
GV	plot10a	0.07	96	0	35	0	25	0	7
HI	plot10a	0	96	0	35	0	25	0	7
HL	plot10a	2.799	96	0	35	0	25	0	7
HP	plot10a	0.078	96	0	35	0	25	0	7
HR	plot10a	0	96	0	35	0	25	0	7
HS	plot10a	0	96	0	35	0	25	0	7
KA	plot10a	0	96	0	35	0	25	0	7
LA	plot10a	0.004	96	0	35	0	25	0	7
LC	plot10a	0	96	0	35	0	25	0	7
LH	plot10a	0	96	0	35	0	25	0	7
LM	plot10a	0.107	96	0	35	0	25	0	7
LO	plot10a	0	96	0	35	0	25	0	7
LP	plot10a	0	96	0	35	0	25	0	7
OR	plot10a	0	96	0	35	0	25	0	7
PL	plot10a	5.079	96	0	35	0	25	0	7
PP	plot10a	1.314	96	0	35	0	25	0	7
PS	plot10a	0.034	96	0	35	0	25	0	7
PT	plot10a	0.033	96	0	35	0	25	0	7
PV	plot10a	0	96	0	35	0	25	0	7
PX	plot10a	0	96	0	35	0	25	0	7
PZ	plot10a	0	96	0	35	0	25	0	7
QR	plot10a	0.056	96	0	35	0	25	0	7
RA	plot10a	2.274	96	0	35	0	25	0	7
RB	plot10a	0	96	0	35	0	25	0	7
RC	plot10a	2.724	96	0	35	0	25	0	7
RF	plot10a	0	96	0	35	0	25	0	7
RU	plot10a	0	96	0	35	0	25	0	7
SG	plot10a	0	96	0	35	0	25	0	7
SM	plot10a	0	96	0	35	0	25	0	7
SO	plot10a	0	96	0	35	0	25	0	7
TF	plot10a	0.058	96	0	35	0	25	0	7
TG	plot10a	0.015	96	0	35	0	25	0	7
TO	plot10a	0.654	96	0	35	0	25	0	7
TP	plot10a	0	96	0	35	0	25	0	7
TR	plot10a	0	96	0	35	0	25	0	7
VC	plot10a	0	96	0	35	0	25	0	7
VR	plot10a	0	96	0	35	0	25	0	7
AC	plot10b	8.866	96	0	35	0	25	0	6
AE	plot10b	2.164	96	0	35	0	25	0	6
AM	plot10b	0	96	0	35	0	25	0	6
AO	plot10b	4.055	96	0	35	0	25	0	6
AP	plot10b	7.374	96	0	35	0	25	0	6
AR	plot10b	0	96	0	35	0	25	0	6
AS	plot10b	0	96	0	35	0	25	0	6
AU	plot10b	0	96	0	35	0	25	0	6
BH	plot10b	0	96	0	35	0	25	0	6
BM	plot10b	0	96	0	35	0	25	0	6
BP	plot10b	0	96	0	35	0	25	0	6
CC	plot10b	0	96	0	35	0	25	0	6
CF	plot10b	0	96	0	35	0	25	0	6
CM	plot10b	0	96	0	35	0	25	0	6
CN	plot10b	0	96	0	35	0	25	0	6
CR	plot10b	0	96	0	35	0	25	0	6
CX	plot10b	0	96	0	35	0	25	0	6
CY	plot10b	0	96	0	35	0	25	0	6
DC	plot10b	0	96	0	35	0	25	0	6
DG	plot10b	0.026	96	0	35	0	25	0	6
FM	plot10b	0	96	0	35	0	25	0	6
FP	plot10b	0	96	0	35	0	25	0	6
FR	plot10b	19.25	96	0	35	0	25	0	6
GV	plot10b	0	96	0	35	0	25	0	6
HI	plot10b	0	96	0	35	0	25	0	6
HL	plot10b	1.779	96	0	35	0	25	0	6
HP	plot10b	0	96	0	35	0	25	0	6
HR	plot10b	0	96	0	35	0	25	0	6
HS	plot10b	0	96	0	35	0	25	0	6
KA	plot10b	0	96	0	35	0	25	0	6
LA	plot10b	0	96	0	35	0	25	0	6
LC	plot10b	0	96	0	35	0	25	0	6
LH	plot10b	0	96	0	35	0	25	0	6
LM	plot10b	0	96	0	35	0	25	0	6
LO	plot10b	0	96	0	35	0	25	0	6
LP	plot10b	0	96	0	35	0	25	0	6
OR	plot10b	0	96	0	35	0	25	0	6
PL	plot10b	0.006	96	0	35	0	25	0	6
PP	plot10b	0.528	96	0	35	0	25	0	6
PS	plot10b	0	96	0	35	0	25	0	6
PT	plot10b	0	96	0	35	0	25	0	6
PV	plot10b	0	96	0	35	0	25	0	6
PX	plot10b	0	96	0	35	0	25	0	6
PZ	plot10b	0	96	0	35	0	25	0	6
QR	plot10b	0	96	0	35	0	25	0	6
RA	plot10b	0.017	96	0	35	0	25	0	6
RB	plot10b	0	96	0	35	0	25	0	6
RC	plot10b	5.46	96	0	35	0	25	0	6
RF	plot10b	0	96	0	35	0	25	0	6
RU	plot10b	0	96	0	35	0	25	0	6
SG	plot10b	0	96	0	35	0	25	0	6
SM	plot10b	0	96	0	35	0	25	0	6
SO	plot10b	0	96	0	35	0	25	0	6
TF	plot10b	0.028	96	0	35	0	25	0	6
TG	plot10b	0	96	0	35	0	25	0	6
TO	plot10b	0.067	96	0	35	0	25	0	6
TP	plot10b	0	96	0	35	0	25	0	6
TR	plot10b	0	96	0	35	0	25	0	6
VC	plot10b	0	96	0	35	0	25	0	6
VR	plot10b	0	96	0	35	0	25	0	6
AC	plot10c	11.303	96	0	35	0	25	0	5
AE	plot10c	0.341	96	0	35	0	25	0	5
AM	plot10c	0	96	0	35	0	25	0	5
AO	plot10c	3.59	96	0	35	0	25	0	5
AP	plot10c	0.637	96	0	35	0	25	0	5
AR	plot10c	0	96	0	35	0	25	0	5
AS	plot10c	0	96	0	35	0	25	0	5
AU	plot10c	0	96	0	35	0	25	0	5
BH	plot10c	0	96	0	35	0	25	0	5
BM	plot10c	0	96	0	35	0	25	0	5
BP	plot10c	0	96	0	35	0	25	0	5
CC	plot10c	0	96	0	35	0	25	0	5
CF	plot10c	0	96	0	35	0	25	0	5
CM	plot10c	0	96	0	35	0	25	0	5
CN	plot10c	0	96	0	35	0	25	0	5
CR	plot10c	0	96	0	35	0	25	0	5
CX	plot10c	0	96	0	35	0	25	0	5
CY	plot10c	0	96	0	35	0	25	0	5
DC	plot10c	0	96	0	35	0	25	0	5
DG	plot10c	0.075	96	0	35	0	25	0	5
FM	plot10c	0	96	0	35	0	25	0	5
FP	plot10c	0	96	0	35	0	25	0	5
FR	plot10c	23.695	96	0	35	0	25	0	5
GV	plot10c	0	96	0	35	0	25	0	5
HI	plot10c	0	96	0	35	0	25	0	5
HL	plot10c	1.433	96	0	35	0	25	0	5
HP	plot10c	0.045	96	0	35	0	25	0	5
HR	plot10c	0	96	0	35	0	25	0	5
HS	plot10c	0.00018	96	0	35	0	25	0	5
KA	plot10c	0	96	0	35	0	25	0	5
LA	plot10c	0	96	0	35	0	25	0	5
LC	plot10c	0.001	96	0	35	0	25	0	5
LH	plot10c	0	96	0	35	0	25	0	5
LM	plot10c	0	96	0	35	0	25	0	5
LO	plot10c	0	96	0	35	0	25	0	5
LP	plot10c	0	96	0	35	0	25	0	5
OR	plot10c	0	96	0	35	0	25	0	5
PL	plot10c	0	96	0	35	0	25	0	5
PP	plot10c	0.843	96	0	35	0	25	0	5
PS	plot10c	0	96	0	35	0	25	0	5
PT	plot10c	0	96	0	35	0	25	0	5
PV	plot10c	0	96	0	35	0	25	0	5
PX	plot10c	0	96	0	35	0	25	0	5
PZ	plot10c	0	96	0	35	0	25	0	5
QR	plot10c	0	96	0	35	0	25	0	5
RA	plot10c	0	96	0	35	0	25	0	5
RB	plot10c	0	96	0	35	0	25	0	5
RC	plot10c	4.168	96	0	35	0	25	0	5
RF	plot10c	0	96	0	35	0	25	0	5
RU	plot10c	0	96	0	35	0	25	0	5
SG	plot10c	0	96	0	35	0	25	0	5
SM	plot10c	0	96	0	35	0	25	0	5
SO	plot10c	0	96	0	35	0	25	0	5
TF	plot10c	0	96	0	35	0	25	0	5
TG	plot10c	0	96	0	35	0	25	0	5
TO	plot10c	0	96	0	35	0	25	0	5
TP	plot10c	0.33	96	0	35	0	25	0	5
TR	plot10c	0	96	0	35	0	25	0	5
VC	plot10c	0	96	0	35	0	25	0	5
VR	plot10c	0	96	0	35	0	25	0	5
AC	plot11_1a	0.201	144	0	35	225	25	0	7
AE	plot11_1a	31.553	144	0	35	225	25	0	7
AM	plot11_1a	0	144	0	35	225	25	0	7
AO	plot11_1a	0	144	0	35	225	25	0	7
AP	plot11_1a	17.129	144	0	35	225	25	0	7
AR	plot11_1a	0	144	0	35	225	25	0	7
AS	plot11_1a	3.036	144	0	35	225	25	0	7
AU	plot11_1a	0	144	0	35	225	25	0	7
BH	plot11_1a	0	144	0	35	225	25	0	7
BM	plot11_1a	0	144	0	35	225	25	0	7
BP	plot11_1a	0	144	0	35	225	25	0	7
CC	plot11_1a	0	144	0	35	225	25	0	7
CF	plot11_1a	0	144	0	35	225	25	0	7
CM	plot11_1a	0	144	0	35	225	25	0	7
CN	plot11_1a	0	144	0	35	225	25	0	7
CR	plot11_1a	0	144	0	35	225	25	0	7
CX	plot11_1a	0	144	0	35	225	25	0	7
CY	plot11_1a	0	144	0	35	225	25	0	7
DC	plot11_1a	0	144	0	35	225	25	0	7
DG	plot11_1a	8.494	144	0	35	225	25	0	7
FM	plot11_1a	0	144	0	35	225	25	0	7
FP	plot11_1a	0	144	0	35	225	25	0	7
FR	plot11_1a	0.005	144	0	35	225	25	0	7
GV	plot11_1a	0	144	0	35	225	25	0	7
HI	plot11_1a	0	144	0	35	225	25	0	7
HL	plot11_1a	6.266	144	0	35	225	25	0	7
HP	plot11_1a	0.034	144	0	35	225	25	0	7
HR	plot11_1a	0	144	0	35	225	25	0	7
HS	plot11_1a	3.852	144	0	35	225	25	0	7
KA	plot11_1a	0	144	0	35	225	25	0	7
LA	plot11_1a	0	144	0	35	225	25	0	7
LC	plot11_1a	0	144	0	35	225	25	0	7
LH	plot11_1a	0	144	0	35	225	25	0	7
LM	plot11_1a	0.011	144	0	35	225	25	0	7
LO	plot11_1a	0	144	0	35	225	25	0	7
LP	plot11_1a	0	144	0	35	225	25	0	7
OR	plot11_1a	0	144	0	35	225	25	0	7
PL	plot11_1a	0	144	0	35	225	25	0	7
PP	plot11_1a	0.52	144	0	35	225	25	0	7
PS	plot11_1a	0	144	0	35	225	25	0	7
PT	plot11_1a	3.79	144	0	35	225	25	0	7
PV	plot11_1a	0	144	0	35	225	25	0	7
PX	plot11_1a	0	144	0	35	225	25	0	7
PZ	plot11_1a	0	144	0	35	225	25	0	7
QR	plot11_1a	0	144	0	35	225	25	0	7
RA	plot11_1a	0.006	144	0	35	225	25	0	7
RB	plot11_1a	0	144	0	35	225	25	0	7
RC	plot11_1a	1.981	144	0	35	225	25	0	7
RF	plot11_1a	0	144	0	35	225	25	0	7
RU	plot11_1a	0	144	0	35	225	25	0	7
SG	plot11_1a	0	144	0	35	225	25	0	7
SM	plot11_1a	0	144	0	35	225	25	0	7
SO	plot11_1a	0	144	0	35	225	25	0	7
TF	plot11_1a	0	144	0	35	225	25	0	7
TG	plot11_1a	0.131	144	0	35	225	25	0	7
TO	plot11_1a	0.263	144	0	35	225	25	0	7
TP	plot11_1a	0	144	0	35	225	25	0	7
TR	plot11_1a	0	144	0	35	225	25	0	7
VC	plot11_1a	0	144	0	35	225	25	0	7
VR	plot11_1a	0	144	0	35	225	25	0	7
AC	plot11_1b	0.035	144	0	35	225	25	0	6
AE	plot11_1b	23.179	144	0	35	225	25	0	6
AM	plot11_1b	0	144	0	35	225	25	0	6
AO	plot11_1b	0.03	144	0	35	225	25	0	6
AP	plot11_1b	14.788	144	0	35	225	25	0	6
AR	plot11_1b	0	144	0	35	225	25	0	6
AS	plot11_1b	1.585	144	0	35	225	25	0	6
AU	plot11_1b	0	144	0	35	225	25	0	6
BH	plot11_1b	0	144	0	35	225	25	0	6
BM	plot11_1b	0	144	0	35	225	25	0	6
BP	plot11_1b	0	144	0	35	225	25	0	6
CC	plot11_1b	0	144	0	35	225	25	0	6
CF	plot11_1b	0	144	0	35	225	25	0	6
CM	plot11_1b	0	144	0	35	225	25	0	6
CN	plot11_1b	0	144	0	35	225	25	0	6
CR	plot11_1b	0	144	0	35	225	25	0	6
CX	plot11_1b	0	144	0	35	225	25	0	6
CY	plot11_1b	0	144	0	35	225	25	0	6
DC	plot11_1b	0	144	0	35	225	25	0	6
DG	plot11_1b	13.562	144	0	35	225	25	0	6
FM	plot11_1b	0	144	0	35	225	25	0	6
FP	plot11_1b	0	144	0	35	225	25	0	6
FR	plot11_1b	0.009	144	0	35	225	25	0	6
GV	plot11_1b	0	144	0	35	225	25	0	6
HI	plot11_1b	0	144	0	35	225	25	0	6
HL	plot11_1b	7.389	144	0	35	225	25	0	6
HP	plot11_1b	0.02	144	0	35	225	25	0	6
HR	plot11_1b	0	144	0	35	225	25	0	6
HS	plot11_1b	2.769	144	0	35	225	25	0	6
KA	plot11_1b	0	144	0	35	225	25	0	6
LA	plot11_1b	0	144	0	35	225	25	0	6
LC	plot11_1b	0	144	0	35	225	25	0	6
LH	plot11_1b	0	144	0	35	225	25	0	6
LM	plot11_1b	0.037	144	0	35	225	25	0	6
LO	plot11_1b	0	144	0	35	225	25	0	6
LP	plot11_1b	0	144	0	35	225	25	0	6
OR	plot11_1b	0	144	0	35	225	25	0	6
PL	plot11_1b	0	144	0	35	225	25	0	6
PP	plot11_1b	1.941	144	0	35	225	25	0	6
PS	plot11_1b	0	144	0	35	225	25	0	6
PT	plot11_1b	0.082	144	0	35	225	25	0	6
PV	plot11_1b	0	144	0	35	225	25	0	6
PX	plot11_1b	0	144	0	35	225	25	0	6
PZ	plot11_1b	0	144	0	35	225	25	0	6
QR	plot11_1b	0	144	0	35	225	25	0	6
RA	plot11_1b	0	144	0	35	225	25	0	6
RB	plot11_1b	0	144	0	35	225	25	0	6
RC	plot11_1b	1.057	144	0	35	225	25	0	6
RF	plot11_1b	0	144	0	35	225	25	0	6
RU	plot11_1b	0	144	0	35	225	25	0	6
SG	plot11_1b	0	144	0	35	225	25	0	6
SM	plot11_1b	0	144	0	35	225	25	0	6
SO	plot11_1b	0	144	0	35	225	25	0	6
TF	plot11_1b	0	144	0	35	225	25	0	6
TG	plot11_1b	0	144	0	35	225	25	0	6
TO	plot11_1b	0.955	144	0	35	225	25	0	6
TP	plot11_1b	0	144	0	35	225	25	0	6
TR	plot11_1b	0	144	0	35	225	25	0	6
VC	plot11_1b	0	144	0	35	225	25	0	6
VR	plot11_1b	0	144	0	35	225	25	0	6
AC	plot11_1c	3.779	144	0	35	225	25	0	5
AE	plot11_1c	11.883	144	0	35	225	25	0	5
AM	plot11_1c	0	144	0	35	225	25	0	5
AO	plot11_1c	1.422	144	0	35	225	25	0	5
AP	plot11_1c	16.876	144	0	35	225	25	0	5
AR	plot11_1c	0	144	0	35	225	25	0	5
AS	plot11_1c	0.337	144	0	35	225	25	0	5
AU	plot11_1c	0	144	0	35	225	25	0	5
BH	plot11_1c	0	144	0	35	225	25	0	5
BM	plot11_1c	0	144	0	35	225	25	0	5
BP	plot11_1c	0	144	0	35	225	25	0	5
CC	plot11_1c	0	144	0	35	225	25	0	5
CF	plot11_1c	0.002	144	0	35	225	25	0	5
CM	plot11_1c	0	144	0	35	225	25	0	5
CN	plot11_1c	0	144	0	35	225	25	0	5
CR	plot11_1c	0	144	0	35	225	25	0	5
CX	plot11_1c	0	144	0	35	225	25	0	5
CY	plot11_1c	0	144	0	35	225	25	0	5
DC	plot11_1c	0	144	0	35	225	25	0	5
DG	plot11_1c	3.498	144	0	35	225	25	0	5
FM	plot11_1c	0	144	0	35	225	25	0	5
FP	plot11_1c	0	144	0	35	225	25	0	5
FR	plot11_1c	0	144	0	35	225	25	0	5
GV	plot11_1c	0	144	0	35	225	25	0	5
HI	plot11_1c	0	144	0	35	225	25	0	5
HL	plot11_1c	17.078	144	0	35	225	25	0	5
HP	plot11_1c	0	144	0	35	225	25	0	5
HR	plot11_1c	0	144	0	35	225	25	0	5
HS	plot11_1c	0.667	144	0	35	225	25	0	5
KA	plot11_1c	0	144	0	35	225	25	0	5
LA	plot11_1c	0	144	0	35	225	25	0	5
LC	plot11_1c	0	144	0	35	225	25	0	5
LH	plot11_1c	0	144	0	35	225	25	0	5
LM	plot11_1c	0	144	0	35	225	25	0	5
LO	plot11_1c	0	144	0	35	225	25	0	5
LP	plot11_1c	0	144	0	35	225	25	0	5
OR	plot11_1c	0	144	0	35	225	25	0	5
PL	plot11_1c	0	144	0	35	225	25	0	5
PP	plot11_1c	0.873	144	0	35	225	25	0	5
PS	plot11_1c	0	144	0	35	225	25	0	5
PT	plot11_1c	0.001	144	0	35	225	25	0	5
PV	plot11_1c	0	144	0	35	225	25	0	5
PX	plot11_1c	0	144	0	35	225	25	0	5
PZ	plot11_1c	0	144	0	35	225	25	0	5
QR	plot11_1c	0	144	0	35	225	25	0	5
RA	plot11_1c	0	144	0	35	225	25	0	5
RB	plot11_1c	0	144	0	35	225	25	0	5
RC	plot11_1c	0.779	144	0	35	225	25	0	5
RF	plot11_1c	0	144	0	35	225	25	0	5
RU	plot11_1c	0	144	0	35	225	25	0	5
SG	plot11_1c	0	144	0	35	225	25	0	5
SM	plot11_1c	0	144	0	35	225	25	0	5
SO	plot11_1c	0	144	0	35	225	25	0	5
TF	plot11_1c	0	144	0	35	225	25	0	5
TG	plot11_1c	0	144	0	35	225	25	0	5
TO	plot11_1c	0.216	144	0	35	225	25	0	5
TP	plot11_1c	0	144	0	35	225	25	0	5
TR	plot11_1c	0	144	0	35	225	25	0	5
VC	plot11_1c	0	144	0	35	225	25	0	5
VR	plot11_1c	0	144	0	35	225	25	0	5
AC	plot11_2a	0.22	144	0	35	225	25	450	7
AE	plot11_2a	30.996	144	0	35	225	25	450	7
AM	plot11_2a	0	144	0	35	225	25	450	7
AO	plot11_2a	0.004	144	0	35	225	25	450	7
AP	plot11_2a	15.941	144	0	35	225	25	450	7
AR	plot11_2a	0	144	0	35	225	25	450	7
AS	plot11_2a	2.937	144	0	35	225	25	450	7
AU	plot11_2a	0	144	0	35	225	25	450	7
BH	plot11_2a	0	144	0	35	225	25	450	7
BM	plot11_2a	0	144	0	35	225	25	450	7
BP	plot11_2a	0	144	0	35	225	25	450	7
CC	plot11_2a	0	144	0	35	225	25	450	7
CF	plot11_2a	0	144	0	35	225	25	450	7
CM	plot11_2a	0	144	0	35	225	25	450	7
CN	plot11_2a	0	144	0	35	225	25	450	7
CR	plot11_2a	0	144	0	35	225	25	450	7
CX	plot11_2a	0	144	0	35	225	25	450	7
CY	plot11_2a	0	144	0	35	225	25	450	7
DC	plot11_2a	0	144	0	35	225	25	450	7
DG	plot11_2a	6.927	144	0	35	225	25	450	7
FM	plot11_2a	0	144	0	35	225	25	450	7
FP	plot11_2a	0	144	0	35	225	25	450	7
FR	plot11_2a	0.019	144	0	35	225	25	450	7
GV	plot11_2a	0	144	0	35	225	25	450	7
HI	plot11_2a	0	144	0	35	225	25	450	7
HL	plot11_2a	2.496	144	0	35	225	25	450	7
HP	plot11_2a	0	144	0	35	225	25	450	7
HR	plot11_2a	0	144	0	35	225	25	450	7
HS	plot11_2a	5.327	144	0	35	225	25	450	7
KA	plot11_2a	0	144	0	35	225	25	450	7
LA	plot11_2a	0	144	0	35	225	25	450	7
LC	plot11_2a	0	144	0	35	225	25	450	7
LH	plot11_2a	0	144	0	35	225	25	450	7
LM	plot11_2a	0.044	144	0	35	225	25	450	7
LO	plot11_2a	0	144	0	35	225	25	450	7
LP	plot11_2a	0.006	144	0	35	225	25	450	7
OR	plot11_2a	0	144	0	35	225	25	450	7
PL	plot11_2a	0.006	144	0	35	225	25	450	7
PP	plot11_2a	0.328	144	0	35	225	25	450	7
PS	plot11_2a	0	144	0	35	225	25	450	7
PT	plot11_2a	3.837	144	0	35	225	25	450	7
PV	plot11_2a	0	144	0	35	225	25	450	7
PX	plot11_2a	0	144	0	35	225	25	450	7
PZ	plot11_2a	0	144	0	35	225	25	450	7
QR	plot11_2a	0	144	0	35	225	25	450	7
RA	plot11_2a	0	144	0	35	225	25	450	7
RB	plot11_2a	0	144	0	35	225	25	450	7
RC	plot11_2a	1.556	144	0	35	225	25	450	7
RF	plot11_2a	0	144	0	35	225	25	450	7
RU	plot11_2a	0	144	0	35	225	25	450	7
SG	plot11_2a	0	144	0	35	225	25	450	7
SM	plot11_2a	0	144	0	35	225	25	450	7
SO	plot11_2a	0	144	0	35	225	25	450	7
TF	plot11_2a	0	144	0	35	225	25	450	7
TG	plot11_2a	0	144	0	35	225	25	450	7
TO	plot11_2a	0.195	144	0	35	225	25	450	7
TP	plot11_2a	0.00018	144	0	35	225	25	450	7
TR	plot11_2a	0	144	0	35	225	25	450	7
VC	plot11_2a	0	144	0	35	225	25	450	7
VR	plot11_2a	0	144	0	35	225	25	450	7
AC	plot11_2b	2.065	144	0	35	225	25	450	6
AE	plot11_2b	27.087	144	0	35	225	25	450	6
AM	plot11_2b	0	144	0	35	225	25	450	6
AO	plot11_2b	0	144	0	35	225	25	450	6
AP	plot11_2b	24.509	144	0	35	225	25	450	6
AR	plot11_2b	0	144	0	35	225	25	450	6
AS	plot11_2b	0.016	144	0	35	225	25	450	6
AU	plot11_2b	0	144	0	35	225	25	450	6
BH	plot11_2b	0	144	0	35	225	25	450	6
BM	plot11_2b	0	144	0	35	225	25	450	6
BP	plot11_2b	0	144	0	35	225	25	450	6
CC	plot11_2b	0	144	0	35	225	25	450	6
CF	plot11_2b	0	144	0	35	225	25	450	6
CM	plot11_2b	0.006	144	0	35	225	25	450	6
CN	plot11_2b	0	144	0	35	225	25	450	6
CR	plot11_2b	0	144	0	35	225	25	450	6
CX	plot11_2b	0	144	0	35	225	25	450	6
CY	plot11_2b	0	144	0	35	225	25	450	6
DC	plot11_2b	0	144	0	35	225	25	450	6
DG	plot11_2b	7.966	144	0	35	225	25	450	6
FM	plot11_2b	0	144	0	35	225	25	450	6
FP	plot11_2b	0	144	0	35	225	25	450	6
FR	plot11_2b	0	144	0	35	225	25	450	6
GV	plot11_2b	0	144	0	35	225	25	450	6
HI	plot11_2b	0	144	0	35	225	25	450	6
HL	plot11_2b	7.117	144	0	35	225	25	450	6
HP	plot11_2b	0	144	0	35	225	25	450	6
HR	plot11_2b	0	144	0	35	225	25	450	6
HS	plot11_2b	0.876	144	0	35	225	25	450	6
KA	plot11_2b	0	144	0	35	225	25	450	6
LA	plot11_2b	0	144	0	35	225	25	450	6
LC	plot11_2b	0	144	0	35	225	25	450	6
LH	plot11_2b	0	144	0	35	225	25	450	6
LM	plot11_2b	0	144	0	35	225	25	450	6
LO	plot11_2b	0	144	0	35	225	25	450	6
LP	plot11_2b	0	144	0	35	225	25	450	6
OR	plot11_2b	0	144	0	35	225	25	450	6
PL	plot11_2b	0	144	0	35	225	25	450	6
PP	plot11_2b	0.349	144	0	35	225	25	450	6
PS	plot11_2b	0	144	0	35	225	25	450	6
PT	plot11_2b	0.175	144	0	35	225	25	450	6
PV	plot11_2b	0	144	0	35	225	25	450	6
PX	plot11_2b	0	144	0	35	225	25	450	6
PZ	plot11_2b	0	144	0	35	225	25	450	6
QR	plot11_2b	0	144	0	35	225	25	450	6
RA	plot11_2b	0	144	0	35	225	25	450	6
RB	plot11_2b	0	144	0	35	225	25	450	6
RC	plot11_2b	0.187	144	0	35	225	25	450	6
RF	plot11_2b	0	144	0	35	225	25	450	6
RU	plot11_2b	0	144	0	35	225	25	450	6
SG	plot11_2b	0	144	0	35	225	25	450	6
SM	plot11_2b	0	144	0	35	225	25	450	6
SO	plot11_2b	0	144	0	35	225	25	450	6
TF	plot11_2b	0	144	0	35	225	25	450	6
TG	plot11_2b	0	144	0	35	225	25	450	6
TO	plot11_2b	0.166	144	0	35	225	25	450	6
TP	plot11_2b	0	144	0	35	225	25	450	6
TR	plot11_2b	0	144	0	35	225	25	450	6
VC	plot11_2b	0	144	0	35	225	25	450	6
VR	plot11_2b	0	144	0	35	225	25	450	6
AC	plot11_2c	5.568	144	0	35	225	25	450	5
AE	plot11_2c	19.578	144	0	35	225	25	450	5
AM	plot11_2c	0	144	0	35	225	25	450	5
AO	plot11_2c	0.713	144	0	35	225	25	450	5
AP	plot11_2c	21.563	144	0	35	225	25	450	5
AR	plot11_2c	0	144	0	35	225	25	450	5
AS	plot11_2c	0.033	144	0	35	225	25	450	5
AU	plot11_2c	0	144	0	35	225	25	450	5
BH	plot11_2c	0	144	0	35	225	25	450	5
BM	plot11_2c	0	144	0	35	225	25	450	5
BP	plot11_2c	0	144	0	35	225	25	450	5
CC	plot11_2c	0	144	0	35	225	25	450	5
CF	plot11_2c	0	144	0	35	225	25	450	5
CM	plot11_2c	0.019	144	0	35	225	25	450	5
CN	plot11_2c	0	144	0	35	225	25	450	5
CR	plot11_2c	0	144	0	35	225	25	450	5
CX	plot11_2c	0	144	0	35	225	25	450	5
CY	plot11_2c	0	144	0	35	225	25	450	5
DC	plot11_2c	0	144	0	35	225	25	450	5
DG	plot11_2c	0.704	144	0	35	225	25	450	5
FM	plot11_2c	0	144	0	35	225	25	450	5
FP	plot11_2c	0	144	0	35	225	25	450	5
FR	plot11_2c	0.089	144	0	35	225	25	450	5
GV	plot11_2c	0	144	0	35	225	25	450	5
HI	plot11_2c	0	144	0	35	225	25	450	5
HL	plot11_2c	6.291	144	0	35	225	25	450	5
HP	plot11_2c	0.01	144	0	35	225	25	450	5
HR	plot11_2c	0	144	0	35	225	25	450	5
HS	plot11_2c	0.776	144	0	35	225	25	450	5
KA	plot11_2c	0	144	0	35	225	25	450	5
LA	plot11_2c	0	144	0	35	225	25	450	5
LC	plot11_2c	0	144	0	35	225	25	450	5
LH	plot11_2c	0	144	0	35	225	25	450	5
LM	plot11_2c	0	144	0	35	225	25	450	5
LO	plot11_2c	0	144	0	35	225	25	450	5
LP	plot11_2c	0	144	0	35	225	25	450	5
OR	plot11_2c	0	144	0	35	225	25	450	5
PL	plot11_2c	0	144	0	35	225	25	450	5
PP	plot11_2c	1.17	144	0	35	225	25	450	5
PS	plot11_2c	0	144	0	35	225	25	450	5
PT	plot11_2c	0	144	0	35	225	25	450	5
PV	plot11_2c	0	144	0	35	225	25	450	5
PX	plot11_2c	0	144	0	35	225	25	450	5
PZ	plot11_2c	0	144	0	35	225	25	450	5
QR	plot11_2c	0	144	0	35	225	25	450	5
RA	plot11_2c	0	144	0	35	225	25	450	5
RB	plot11_2c	0	144	0	35	225	25	450	5
RC	plot11_2c	0.253	144	0	35	225	25	450	5
RF	plot11_2c	0	144	0	35	225	25	450	5
RU	plot11_2c	0	144	0	35	225	25	450	5
SG	plot11_2c	0	144	0	35	225	25	450	5
SM	plot11_2c	0	144	0	35	225	25	450	5
SO	plot11_2c	0	144	0	35	225	25	450	5
TF	plot11_2c	0.01	144	0	35	225	25	450	5
TG	plot11_2c	0	144	0	35	225	25	450	5
TO	plot11_2c	0.029	144	0	35	225	25	450	5
TP	plot11_2c	0	144	0	35	225	25	450	5
TR	plot11_2c	0	144	0	35	225	25	450	5
VC	plot11_2c	0	144	0	35	225	25	450	5
VR	plot11_2c	0	144	0	35	225	25	450	5
AC	plot12a	4.757	0	0	0	0	0	0	7
AE	plot12a	0.165	0	0	0	0	0	0	7
AM	plot12a	0.404	0	0	0	0	0	0	7
AO	plot12a	0.783	0	0	0	0	0	0	7
AP	plot12a	0.064	0	0	0	0	0	0	7
AR	plot12a	0.162	0	0	0	0	0	0	7
AS	plot12a	0	0	0	0	0	0	0	7
AU	plot12a	0	0	0	0	0	0	0	7
BH	plot12a	0	0	0	0	0	0	0	7
BM	plot12a	2.076	0	0	0	0	0	0	7
BP	plot12a	0	0	0	0	0	0	0	7
CC	plot12a	0.006	0	0	0	0	0	0	7
CF	plot12a	0.167	0	0	0	0	0	0	7
CM	plot12a	0.103	0	0	0	0	0	0	7
CN	plot12a	0.416	0	0	0	0	0	0	7
CR	plot12a	0	0	0	0	0	0	0	7
CX	plot12a	0.128	0	0	0	0	0	0	7
CY	plot12a	0.058	0	0	0	0	0	0	7
DC	plot12a	0	0	0	0	0	0	0	7
DG	plot12a	1.285	0	0	0	0	0	0	7
FM	plot12a	0	0	0	0	0	0	0	7
FP	plot12a	0.266	0	0	0	0	0	0	7
FR	plot12a	3.648	0	0	0	0	0	0	7
GV	plot12a	0	0	0	0	0	0	0	7
HI	plot12a	0.034	0	0	0	0	0	0	7
HL	plot12a	0.711	0	0	0	0	0	0	7
HP	plot12a	0.887	0	0	0	0	0	0	7
HR	plot12a	0.024	0	0	0	0	0	0	7
HS	plot12a	0.25	0	0	0	0	0	0	7
KA	plot12a	0.292	0	0	0	0	0	0	7
LA	plot12a	0.005	0	0	0	0	0	0	7
LC	plot12a	0.544	0	0	0	0	0	0	7
LH	plot12a	5.85	0	0	0	0	0	0	7
LM	plot12a	0.436	0	0	0	0	0	0	7
LO	plot12a	1.202	0	0	0	0	0	0	7
LP	plot12a	0.468	0	0	0	0	0	0	7
OR	plot12a	0	0	0	0	0	0	0	7
PL	plot12a	2.206	0	0	0	0	0	0	7
PP	plot12a	0.279	0	0	0	0	0	0	7
PS	plot12a	0.151	0	0	0	0	0	0	7
PT	plot12a	0.02	0	0	0	0	0	0	7
PV	plot12a	0.001	0	0	0	0	0	0	7
PX	plot12a	0.002	0	0	0	0	0	0	7
PZ	plot12a	0.004	0	0	0	0	0	0	7
QR	plot12a	0	0	0	0	0	0	0	7
RA	plot12a	0.537	0	0	0	0	0	0	7
RB	plot12a	0.033	0	0	0	0	0	0	7
RC	plot12a	0.418	0	0	0	0	0	0	7
RF	plot12a	0	0	0	0	0	0	0	7
RU	plot12a	0	0	0	0	0	0	0	7
SG	plot12a	0.02	0	0	0	0	0	0	7
SM	plot12a	0.041	0	0	0	0	0	0	7
SO	plot12a	0.031	0	0	0	0	0	0	7
TF	plot12a	0.008	0	0	0	0	0	0	7
TG	plot12a	0.03	0	0	0	0	0	0	7
TO	plot12a	0.357	0	0	0	0	0	0	7
TP	plot12a	2.516	0	0	0	0	0	0	7
TR	plot12a	0.118	0	0	0	0	0	0	7
VC	plot12a	0.022	0	0	0	0	0	0	7
VR	plot12a	0	0	0	0	0	0	0	7
AC	plot12b	6.22	0	0	0	0	0	0	6
AE	plot12b	0.185	0	0	0	0	0	0	6
AM	plot12b	0.595	0	0	0	0	0	0	6
AO	plot12b	0.878	0	0	0	0	0	0	6
AP	plot12b	0.101	0	0	0	0	0	0	6
AR	plot12b	0.026	0	0	0	0	0	0	6
AS	plot12b	0	0	0	0	0	0	0	6
AU	plot12b	0	0	0	0	0	0	0	6
BH	plot12b	0	0	0	0	0	0	0	6
BM	plot12b	1.503	0	0	0	0	0	0	6
BP	plot12b	0	0	0	0	0	0	0	6
CC	plot12b	0.049	0	0	0	0	0	0	6
CF	plot12b	0.098	0	0	0	0	0	0	6
CM	plot12b	0.183	0	0	0	0	0	0	6
CN	plot12b	0.879	0	0	0	0	0	0	6
CR	plot12b	0	0	0	0	0	0	0	6
CX	plot12b	0.405	0	0	0	0	0	0	6
CY	plot12b	0.236	0	0	0	0	0	0	6
DC	plot12b	0	0	0	0	0	0	0	6
DG	plot12b	1.353	0	0	0	0	0	0	6
FM	plot12b	0	0	0	0	0	0	0	6
FP	plot12b	0.463	0	0	0	0	0	0	6
FR	plot12b	5.943	0	0	0	0	0	0	6
GV	plot12b	0	0	0	0	0	0	0	6
HI	plot12b	0.002	0	0	0	0	0	0	6
HL	plot12b	0.422	0	0	0	0	0	0	6
HP	plot12b	0.474	0	0	0	0	0	0	6
HR	plot12b	0.004	0	0	0	0	0	0	6
HS	plot12b	0	0	0	0	0	0	0	6
KA	plot12b	0.093	0	0	0	0	0	0	6
LA	plot12b	0.013	0	0	0	0	0	0	6
LC	plot12b	0.442	0	0	0	0	0	0	6
LH	plot12b	5.73	0	0	0	0	0	0	6
LM	plot12b	0.195	0	0	0	0	0	0	6
LO	plot12b	1.616	0	0	0	0	0	0	6
LP	plot12b	0.431	0	0	0	0	0	0	6
OR	plot12b	0	0	0	0	0	0	0	6
PL	plot12b	1.783	0	0	0	0	0	0	6
PP	plot12b	0.149	0	0	0	0	0	0	6
PS	plot12b	0.349	0	0	0	0	0	0	6
PT	plot12b	0.013	0	0	0	0	0	0	6
PV	plot12b	0.003	0	0	0	0	0	0	6
PX	plot12b	0	0	0	0	0	0	0	6
PZ	plot12b	0	0	0	0	0	0	0	6
QR	plot12b	0	0	0	0	0	0	0	6
RA	plot12b	0.575	0	0	0	0	0	0	6
RB	plot12b	0.134	0	0	0	0	0	0	6
RC	plot12b	0.086	0	0	0	0	0	0	6
RF	plot12b	0	0	0	0	0	0	0	6
RU	plot12b	0	0	0	0	0	0	0	6
SG	plot12b	0.037	0	0	0	0	0	0	6
SM	plot12b	0.07	0	0	0	0	0	0	6
SO	plot12b	0.161	0	0	0	0	0	0	6
TF	plot12b	0.063	0	0	0	0	0	0	6
TG	plot12b	0.069	0	0	0	0	0	0	6
TO	plot12b	0.164	0	0	0	0	0	0	6
TP	plot12b	1.09	0	0	0	0	0	0	6
TR	plot12b	0.035	0	0	0	0	0	0	6
VC	plot12b	0	0	0	0	0	0	0	6
VR	plot12b	0	0	0	0	0	0	0	6
AC	plot12c	7.059	0	0	0	0	0	0	5
AE	plot12c	0.153	0	0	0	0	0	0	5
AM	plot12c	0.809	0	0	0	0	0	0	5
AO	plot12c	0.646	0	0	0	0	0	0	5
AP	plot12c	0.05	0	0	0	0	0	0	5
AR	plot12c	0.002	0	0	0	0	0	0	5
AS	plot12c	0	0	0	0	0	0	0	5
AU	plot12c	0	0	0	0	0	0	0	5
BH	plot12c	0	0	0	0	0	0	0	5
BM	plot12c	0.157	0	0	0	0	0	0	5
BP	plot12c	0	0	0	0	0	0	0	5
CC	plot12c	0.005	0	0	0	0	0	0	5
CF	plot12c	0	0	0	0	0	0	0	5
CM	plot12c	0.126	0	0	0	0	0	0	5
CN	plot12c	0.698	0	0	0	0	0	0	5
CR	plot12c	0	0	0	0	0	0	0	5
CX	plot12c	0.017	0	0	0	0	0	0	5
CY	plot12c	0.141	0	0	0	0	0	0	5
DC	plot12c	0	0	0	0	0	0	0	5
DG	plot12c	0.282	0	0	0	0	0	0	5
FM	plot12c	0	0	0	0	0	0	0	5
FP	plot12c	0.002	0	0	0	0	0	0	5
FR	plot12c	11.275	0	0	0	0	0	0	5
GV	plot12c	0	0	0	0	0	0	0	5
HI	plot12c	0.108	0	0	0	0	0	0	5
HL	plot12c	0.151	0	0	0	0	0	0	5
HP	plot12c	0.029	0	0	0	0	0	0	5
HR	plot12c	0.028	0	0	0	0	0	0	5
HS	plot12c	0.002	0	0	0	0	0	0	5
KA	plot12c	0.294	0	0	0	0	0	0	5
LA	plot12c	0.018	0	0	0	0	0	0	5
LC	plot12c	0.281	0	0	0	0	0	0	5
LH	plot12c	2.904	0	0	0	0	0	0	5
LM	plot12c	0	0	0	0	0	0	0	5
LO	plot12c	0.358	0	0	0	0	0	0	5
LP	plot12c	0.006	0	0	0	0	0	0	5
OR	plot12c	0	0	0	0	0	0	0	5
PL	plot12c	0.565	0	0	0	0	0	0	5
PP	plot12c	0	0	0	0	0	0	0	5
PS	plot12c	0.074	0	0	0	0	0	0	5
PT	plot12c	0	0	0	0	0	0	0	5
PV	plot12c	0	0	0	0	0	0	0	5
PX	plot12c	0	0	0	0	0	0	0	5
PZ	plot12c	0.004	0	0	0	0	0	0	5
QR	plot12c	0	0	0	0	0	0	0	5
RA	plot12c	0.073	0	0	0	0	0	0	5
RB	plot12c	0.024	0	0	0	0	0	0	5
RC	plot12c	0.013	0	0	0	0	0	0	5
RF	plot12c	0	0	0	0	0	0	0	5
RU	plot12c	0	0	0	0	0	0	0	5
SG	plot12c	0.002	0	0	0	0	0	0	5
SM	plot12c	0.038	0	0	0	0	0	0	5
SO	plot12c	0.408	0	0	0	0	0	0	5
TF	plot12c	0.004	0	0	0	0	0	0	5
TG	plot12c	0	0	0	0	0	0	0	5
TO	plot12c	0.025	0	0	0	0	0	0	5
TP	plot12c	0.159	0	0	0	0	0	0	5
TR	plot12c	0.03	0	0	0	0	0	0	5
VC	plot12c	0	0	0	0	0	0	0	5
VR	plot12c	0	0	0	0	0	0	0	5
AC	plot12d	7.619	0	0	0	0	0	0	5
AE	plot12d	0.066	0	0	0	0	0	0	5
AM	plot12d	0.496	0	0	0	0	0	0	5
AO	plot12d	0.595	0	0	0	0	0	0	5
AP	plot12d	0	0	0	0	0	0	0	5
AR	plot12d	0.005	0	0	0	0	0	0	5
AS	plot12d	0	0	0	0	0	0	0	5
AU	plot12d	0	0	0	0	0	0	0	5
BH	plot12d	0	0	0	0	0	0	0	5
BM	plot12d	0.185	0	0	0	0	0	0	5
BP	plot12d	0	0	0	0	0	0	0	5
CC	plot12d	0.018	0	0	0	0	0	0	5
CF	plot12d	0	0	0	0	0	0	0	5
CM	plot12d	0.122	0	0	0	0	0	0	5
CN	plot12d	2.036	0	0	0	0	0	0	5
CR	plot12d	0	0	0	0	0	0	0	5
CX	plot12d	0.078	0	0	0	0	0	0	5
CY	plot12d	0.106	0	0	0	0	0	0	5
DC	plot12d	0	0	0	0	0	0	0	5
DG	plot12d	0.574	0	0	0	0	0	0	5
FM	plot12d	0	0	0	0	0	0	0	5
FP	plot12d	0	0	0	0	0	0	0	5
FR	plot12d	8.89	0	0	0	0	0	0	5
GV	plot12d	0.022	0	0	0	0	0	0	5
HI	plot12d	0.053	0	0	0	0	0	0	5
HL	plot12d	0.089	0	0	0	0	0	0	5
HP	plot12d	0.154	0	0	0	0	0	0	5
HR	plot12d	0.106	0	0	0	0	0	0	5
HS	plot12d	0.001	0	0	0	0	0	0	5
KA	plot12d	0.521	0	0	0	0	0	0	5
LA	plot12d	0.027	0	0	0	0	0	0	5
LC	plot12d	0.278	0	0	0	0	0	0	5
LH	plot12d	4.17	0	0	0	0	0	0	5
LM	plot12d	0.002	0	0	0	0	0	0	5
LO	plot12d	0.034	0	0	0	0	0	0	5
LP	plot12d	0.013	0	0	0	0	0	0	5
OR	plot12d	0	0	0	0	0	0	0	5
PL	plot12d	0.808	0	0	0	0	0	0	5
PP	plot12d	0.011	0	0	0	0	0	0	5
PS	plot12d	0.124	0	0	0	0	0	0	5
PT	plot12d	0	0	0	0	0	0	0	5
PV	plot12d	0.005	0	0	0	0	0	0	5
PX	plot12d	0	0	0	0	0	0	0	5
PZ	plot12d	0	0	0	0	0	0	0	5
QR	plot12d	0	0	0	0	0	0	0	5
RA	plot12d	0.076	0	0	0	0	0	0	5
RB	plot12d	0.058	0	0	0	0	0	0	5
RC	plot12d	0.006	0	0	0	0	0	0	5
RF	plot12d	0	0	0	0	0	0	0	5
RU	plot12d	0	0	0	0	0	0	0	5
SG	plot12d	0.009	0	0	0	0	0	0	5
SM	plot12d	0.034	0	0	0	0	0	0	5
SO	plot12d	0.074	0	0	0	0	0	0	5
TF	plot12d	0.021	0	0	0	0	0	0	5
TG	plot12d	0	0	0	0	0	0	0	5
TO	plot12d	0.061	0	0	0	0	0	0	5
TP	plot12d	0.03	0	0	0	0	0	0	5
TR	plot12d	0.009	0	0	0	0	0	0	5
VC	plot12d	0	0	0	0	0	0	0	5
VR	plot12d	0	0	0	0	0	0	0	5
AC	plot14_2a	0.13	0	97	35	225	25	0	7
AE	plot14_2a	33.545	0	97	35	225	25	0	7
AM	plot14_2a	0.045	0	97	35	225	25	0	7
AO	plot14_2a	0	0	97	35	225	25	0	7
AP	plot14_2a	13.187	0	97	35	225	25	0	7
AR	plot14_2a	0	0	97	35	225	25	0	7
AS	plot14_2a	5.917	0	97	35	225	25	0	7
AU	plot14_2a	0	0	97	35	225	25	0	7
BH	plot14_2a	0.045	0	97	35	225	25	0	7
BM	plot14_2a	0	0	97	35	225	25	0	7
BP	plot14_2a	0	0	97	35	225	25	0	7
CC	plot14_2a	0.001	0	97	35	225	25	0	7
CF	plot14_2a	0.006	0	97	35	225	25	0	7
CM	plot14_2a	0.056	0	97	35	225	25	0	7
CN	plot14_2a	0	0	97	35	225	25	0	7
CR	plot14_2a	0	0	97	35	225	25	0	7
CX	plot14_2a	0.003	0	97	35	225	25	0	7
CY	plot14_2a	0	0	97	35	225	25	0	7
DC	plot14_2a	0	0	97	35	225	25	0	7
DG	plot14_2a	3.393	0	97	35	225	25	0	7
FM	plot14_2a	0	0	97	35	225	25	0	7
FP	plot14_2a	0.294	0	97	35	225	25	0	7
FR	plot14_2a	1.666	0	97	35	225	25	0	7
GV	plot14_2a	0	0	97	35	225	25	0	7
HI	plot14_2a	0	0	97	35	225	25	0	7
HL	plot14_2a	0	0	97	35	225	25	0	7
HP	plot14_2a	0.134	0	97	35	225	25	0	7
HR	plot14_2a	0	0	97	35	225	25	0	7
HS	plot14_2a	1.486	0	97	35	225	25	0	7
KA	plot14_2a	0	0	97	35	225	25	0	7
LA	plot14_2a	0	0	97	35	225	25	0	7
LC	plot14_2a	0	0	97	35	225	25	0	7
LH	plot14_2a	0	0	97	35	225	25	0	7
LM	plot14_2a	0.017	0	97	35	225	25	0	7
LO	plot14_2a	0	0	97	35	225	25	0	7
LP	plot14_2a	0.21	0	97	35	225	25	0	7
OR	plot14_2a	0	0	97	35	225	25	0	7
PL	plot14_2a	0.081	0	97	35	225	25	0	7
PP	plot14_2a	1.791	0	97	35	225	25	0	7
PS	plot14_2a	0	0	97	35	225	25	0	7
PT	plot14_2a	2.727	0	97	35	225	25	0	7
PV	plot14_2a	0	0	97	35	225	25	0	7
PX	plot14_2a	0	0	97	35	225	25	0	7
PZ	plot14_2a	0	0	97	35	225	25	0	7
QR	plot14_2a	0	0	97	35	225	25	0	7
RA	plot14_2a	0.706	0	97	35	225	25	0	7
RB	plot14_2a	0	0	97	35	225	25	0	7
RC	plot14_2a	1.667	0	97	35	225	25	0	7
RF	plot14_2a	0	0	97	35	225	25	0	7
RU	plot14_2a	0	0	97	35	225	25	0	7
SG	plot14_2a	0	0	97	35	225	25	0	7
SM	plot14_2a	0	0	97	35	225	25	0	7
SO	plot14_2a	0	0	97	35	225	25	0	7
TF	plot14_2a	0.048	0	97	35	225	25	0	7
TG	plot14_2a	0.009	0	97	35	225	25	0	7
TO	plot14_2a	1.615	0	97	35	225	25	0	7
TP	plot14_2a	0	0	97	35	225	25	0	7
TR	plot14_2a	0	0	97	35	225	25	0	7
VC	plot14_2a	0	0	97	35	225	25	0	7
VR	plot14_2a	0	0	97	35	225	25	0	7
AC	plot14_2b	0.237	0	97	35	225	25	0	6
AE	plot14_2b	31.215	0	97	35	225	25	0	6
AM	plot14_2b	0.077	0	97	35	225	25	0	6
AO	plot14_2b	0.113	0	97	35	225	25	0	6
AP	plot14_2b	15.894	0	97	35	225	25	0	6
AR	plot14_2b	0	0	97	35	225	25	0	6
AS	plot14_2b	7.706	0	97	35	225	25	0	6
AU	plot14_2b	0	0	97	35	225	25	0	6
BH	plot14_2b	0.086	0	97	35	225	25	0	6
BM	plot14_2b	0	0	97	35	225	25	0	6
BP	plot14_2b	0	0	97	35	225	25	0	6
CC	plot14_2b	0	0	97	35	225	25	0	6
CF	plot14_2b	0	0	97	35	225	25	0	6
CM	plot14_2b	0.033	0	97	35	225	25	0	6
CN	plot14_2b	0	0	97	35	225	25	0	6
CR	plot14_2b	0	0	97	35	225	25	0	6
CX	plot14_2b	0	0	97	35	225	25	0	6
CY	plot14_2b	0	0	97	35	225	25	0	6
DC	plot14_2b	0	0	97	35	225	25	0	6
DG	plot14_2b	3.75	0	97	35	225	25	0	6
FM	plot14_2b	0	0	97	35	225	25	0	6
FP	plot14_2b	0.28	0	97	35	225	25	0	6
FR	plot14_2b	3.562	0	97	35	225	25	0	6
GV	plot14_2b	0	0	97	35	225	25	0	6
HI	plot14_2b	0	0	97	35	225	25	0	6
HL	plot14_2b	0.183	0	97	35	225	25	0	6
HP	plot14_2b	0	0	97	35	225	25	0	6
HR	plot14_2b	0	0	97	35	225	25	0	6
HS	plot14_2b	4.348	0	97	35	225	25	0	6
KA	plot14_2b	0	0	97	35	225	25	0	6
LA	plot14_2b	0	0	97	35	225	25	0	6
LC	plot14_2b	0	0	97	35	225	25	0	6
LH	plot14_2b	0	0	97	35	225	25	0	6
LM	plot14_2b	0.041	0	97	35	225	25	0	6
LO	plot14_2b	0	0	97	35	225	25	0	6
LP	plot14_2b	0.002	0	97	35	225	25	0	6
OR	plot14_2b	0	0	97	35	225	25	0	6
PL	plot14_2b	0	0	97	35	225	25	0	6
PP	plot14_2b	1.746	0	97	35	225	25	0	6
PS	plot14_2b	0	0	97	35	225	25	0	6
PT	plot14_2b	1.75	0	97	35	225	25	0	6
PV	plot14_2b	0	0	97	35	225	25	0	6
PX	plot14_2b	0	0	97	35	225	25	0	6
PZ	plot14_2b	0	0	97	35	225	25	0	6
QR	plot14_2b	0	0	97	35	225	25	0	6
RA	plot14_2b	0.616	0	97	35	225	25	0	6
RB	plot14_2b	0	0	97	35	225	25	0	6
RC	plot14_2b	2.113	0	97	35	225	25	0	6
RF	plot14_2b	0	0	97	35	225	25	0	6
RU	plot14_2b	0	0	97	35	225	25	0	6
SG	plot14_2b	0	0	97	35	225	25	0	6
SM	plot14_2b	0	0	97	35	225	25	0	6
SO	plot14_2b	0	0	97	35	225	25	0	6
TF	plot14_2b	0.043	0	97	35	225	25	0	6
TG	plot14_2b	0.098	0	97	35	225	25	0	6
TO	plot14_2b	1.11	0	97	35	225	25	0	6
TP	plot14_2b	0.018	0	97	35	225	25	0	6
TR	plot14_2b	0	0	97	35	225	25	0	6
VC	plot14_2b	0	0	97	35	225	25	0	6
VR	plot14_2b	0	0	97	35	225	25	0	6
AC	plot14_2c	0.305	0	97	35	225	25	0	5
AE	plot14_2c	26.382	0	97	35	225	25	0	5
AM	plot14_2c	0.007	0	97	35	225	25	0	5
AO	plot14_2c	0.021	0	97	35	225	25	0	5
AP	plot14_2c	14.537	0	97	35	225	25	0	5
AR	plot14_2c	0	0	97	35	225	25	0	5
AS	plot14_2c	4.06	0	97	35	225	25	0	5
AU	plot14_2c	0	0	97	35	225	25	0	5
BH	plot14_2c	0.468	0	97	35	225	25	0	5
BM	plot14_2c	0	0	97	35	225	25	0	5
BP	plot14_2c	0	0	97	35	225	25	0	5
CC	plot14_2c	0	0	97	35	225	25	0	5
CF	plot14_2c	0	0	97	35	225	25	0	5
CM	plot14_2c	0.031	0	97	35	225	25	0	5
CN	plot14_2c	0	0	97	35	225	25	0	5
CR	plot14_2c	0	0	97	35	225	25	0	5
CX	plot14_2c	0	0	97	35	225	25	0	5
CY	plot14_2c	0	0	97	35	225	25	0	5
DC	plot14_2c	0	0	97	35	225	25	0	5
DG	plot14_2c	3.704	0	97	35	225	25	0	5
FM	plot14_2c	0	0	97	35	225	25	0	5
FP	plot14_2c	0.133	0	97	35	225	25	0	5
FR	plot14_2c	1.734	0	97	35	225	25	0	5
GV	plot14_2c	0	0	97	35	225	25	0	5
HI	plot14_2c	0	0	97	35	225	25	0	5
HL	plot14_2c	0.145	0	97	35	225	25	0	5
HP	plot14_2c	0.002	0	97	35	225	25	0	5
HR	plot14_2c	0	0	97	35	225	25	0	5
HS	plot14_2c	4.493	0	97	35	225	25	0	5
KA	plot14_2c	0	0	97	35	225	25	0	5
LA	plot14_2c	0	0	97	35	225	25	0	5
LC	plot14_2c	0	0	97	35	225	25	0	5
LH	plot14_2c	0	0	97	35	225	25	0	5
LM	plot14_2c	0.061	0	97	35	225	25	0	5
LO	plot14_2c	0	0	97	35	225	25	0	5
LP	plot14_2c	0.204	0	97	35	225	25	0	5
OR	plot14_2c	0	0	97	35	225	25	0	5
PL	plot14_2c	0.204	0	97	35	225	25	0	5
PP	plot14_2c	1.95	0	97	35	225	25	0	5
PS	plot14_2c	0	0	97	35	225	25	0	5
PT	plot14_2c	3.049	0	97	35	225	25	0	5
PV	plot14_2c	0	0	97	35	225	25	0	5
PX	plot14_2c	0	0	97	35	225	25	0	5
PZ	plot14_2c	0	0	97	35	225	25	0	5
QR	plot14_2c	0	0	97	35	225	25	0	5
RA	plot14_2c	1.328	0	97	35	225	25	0	5
RB	plot14_2c	0	0	97	35	225	25	0	5
RC	plot14_2c	2.877	0	97	35	225	25	0	5
RF	plot14_2c	0	0	97	35	225	25	0	5
RU	plot14_2c	0	0	97	35	225	25	0	5
SG	plot14_2c	0	0	97	35	225	25	0	5
SM	plot14_2c	0	0	97	35	225	25	0	5
SO	plot14_2c	0	0	97	35	225	25	0	5
TF	plot14_2c	0	0	97	35	225	25	0	5
TG	plot14_2c	0.195	0	97	35	225	25	0	5
TO	plot14_2c	1.736	0	97	35	225	25	0	5
TP	plot14_2c	0	0	97	35	225	25	0	5
TR	plot14_2c	0	0	97	35	225	25	0	5
VC	plot14_2c	0	0	97	35	225	25	0	5
VR	plot14_2c	0	0	97	35	225	25	0	5
AC	plot14_2d	0.35	0	97	35	225	25	0	6
AE	plot14_2d	22.325	0	97	35	225	25	0	6
AM	plot14_2d	0.007	0	97	35	225	25	0	6
AO	plot14_2d	0.002	0	97	35	225	25	0	6
AP	plot14_2d	18.546	0	97	35	225	25	0	6
AR	plot14_2d	0	0	97	35	225	25	0	6
AS	plot14_2d	5.389	0	97	35	225	25	0	6
AU	plot14_2d	0	0	97	35	225	25	0	6
BH	plot14_2d	3.057	0	97	35	225	25	0	6
BM	plot14_2d	0	0	97	35	225	25	0	6
BP	plot14_2d	0	0	97	35	225	25	0	6
CC	plot14_2d	0	0	97	35	225	25	0	6
CF	plot14_2d	0	0	97	35	225	25	0	6
CM	plot14_2d	0.113	0	97	35	225	25	0	6
CN	plot14_2d	0	0	97	35	225	25	0	6
CR	plot14_2d	0	0	97	35	225	25	0	6
CX	plot14_2d	0	0	97	35	225	25	0	6
CY	plot14_2d	0	0	97	35	225	25	0	6
DC	plot14_2d	0	0	97	35	225	25	0	6
DG	plot14_2d	7.303	0	97	35	225	25	0	6
FM	plot14_2d	0	0	97	35	225	25	0	6
FP	plot14_2d	0.165	0	97	35	225	25	0	6
FR	plot14_2d	1.059	0	97	35	225	25	0	6
GV	plot14_2d	0	0	97	35	225	25	0	6
HI	plot14_2d	0	0	97	35	225	25	0	6
HL	plot14_2d	1.266	0	97	35	225	25	0	6
HP	plot14_2d	0.248	0	97	35	225	25	0	6
HR	plot14_2d	0	0	97	35	225	25	0	6
HS	plot14_2d	6.864	0	97	35	225	25	0	6
KA	plot14_2d	0	0	97	35	225	25	0	6
LA	plot14_2d	0	0	97	35	225	25	0	6
LC	plot14_2d	0	0	97	35	225	25	0	6
LH	plot14_2d	0	0	97	35	225	25	0	6
LM	plot14_2d	0.196	0	97	35	225	25	0	6
LO	plot14_2d	0	0	97	35	225	25	0	6
LP	plot14_2d	0.236	0	97	35	225	25	0	6
OR	plot14_2d	0	0	97	35	225	25	0	6
PL	plot14_2d	0.156	0	97	35	225	25	0	6
PP	plot14_2d	2.003	0	97	35	225	25	0	6
PS	plot14_2d	0	0	97	35	225	25	0	6
PT	plot14_2d	4.302	0	97	35	225	25	0	6
PV	plot14_2d	0	0	97	35	225	25	0	6
PX	plot14_2d	0	0	97	35	225	25	0	6
PZ	plot14_2d	0	0	97	35	225	25	0	6
QR	plot14_2d	0	0	97	35	225	25	0	6
RA	plot14_2d	1.833	0	97	35	225	25	0	6
RB	plot14_2d	0	0	97	35	225	25	0	6
RC	plot14_2d	2.953	0	97	35	225	25	0	6
RF	plot14_2d	0	0	97	35	225	25	0	6
RU	plot14_2d	0	0	97	35	225	25	0	6
SG	plot14_2d	0	0	97	35	225	25	0	6
SM	plot14_2d	0	0	97	35	225	25	0	6
SO	plot14_2d	0	0	97	35	225	25	0	6
TF	plot14_2d	0	0	97	35	225	25	0	6
TG	plot14_2d	0	0	97	35	225	25	0	6
TO	plot14_2d	1.16	0	97	35	225	25	0	6
TP	plot14_2d	0	0	97	35	225	25	0	6
TR	plot14_2d	0	0	97	35	225	25	0	6
VC	plot14_2d	0	0	97	35	225	25	0	6
VR	plot14_2d	0	0	97	35	225	25	0	6
AC	plot15a	2.211	0	0	35	225	25	0	7
AE	plot15a	5.136	0	0	35	225	25	0	7
AM	plot15a	1.244	0	0	35	225	25	0	7
AO	plot15a	0.236	0	0	35	225	25	0	7
AP	plot15a	2.056	0	0	35	225	25	0	7
AR	plot15a	0	0	0	35	225	25	0	7
AS	plot15a	0.967	0	0	35	225	25	0	7
AU	plot15a	0	0	0	35	225	25	0	7
BH	plot15a	0.048	0	0	35	225	25	0	7
BM	plot15a	0	0	0	35	225	25	0	7
BP	plot15a	0	0	0	35	225	25	0	7
CC	plot15a	0.002	0	0	35	225	25	0	7
CF	plot15a	0.008	0	0	35	225	25	0	7
CM	plot15a	0.572	0	0	35	225	25	0	7
CN	plot15a	0.333	0	0	35	225	25	0	7
CR	plot15a	0	0	0	35	225	25	0	7
CX	plot15a	0	0	0	35	225	25	0	7
CY	plot15a	0	0	0	35	225	25	0	7
DC	plot15a	0	0	0	35	225	25	0	7
DG	plot15a	1.426	0	0	35	225	25	0	7
FM	plot15a	0	0	0	35	225	25	0	7
FP	plot15a	0.006	0	0	35	225	25	0	7
FR	plot15a	6.982	0	0	35	225	25	0	7
GV	plot15a	0	0	0	35	225	25	0	7
HI	plot15a	0	0	0	35	225	25	0	7
HL	plot15a	0.564	0	0	35	225	25	0	7
HP	plot15a	0.415	0	0	35	225	25	0	7
HR	plot15a	0	0	0	35	225	25	0	7
HS	plot15a	2.838	0	0	35	225	25	0	7
KA	plot15a	0	0	0	35	225	25	0	7
LA	plot15a	0	0	0	35	225	25	0	7
LC	plot15a	0	0	0	35	225	25	0	7
LH	plot15a	0	0	0	35	225	25	0	7
LM	plot15a	0.019	0	0	35	225	25	0	7
LO	plot15a	0	0	0	35	225	25	0	7
LP	plot15a	11.67	0	0	35	225	25	0	7
OR	plot15a	0	0	0	35	225	25	0	7
PL	plot15a	4.109	0	0	35	225	25	0	7
PP	plot15a	0.846	0	0	35	225	25	0	7
PS	plot15a	0.00037	0	0	35	225	25	0	7
PT	plot15a	0.36	0	0	35	225	25	0	7
PV	plot15a	0	0	0	35	225	25	0	7
PX	plot15a	0	0	0	35	225	25	0	7
PZ	plot15a	0	0	0	35	225	25	0	7
QR	plot15a	0	0	0	35	225	25	0	7
RA	plot15a	2.44	0	0	35	225	25	0	7
RB	plot15a	0	0	0	35	225	25	0	7
RC	plot15a	0.23	0	0	35	225	25	0	7
RF	plot15a	0	0	0	35	225	25	0	7
RU	plot15a	0	0	0	35	225	25	0	7
SG	plot15a	0	0	0	35	225	25	0	7
SM	plot15a	0	0	0	35	225	25	0	7
SO	plot15a	0	0	0	35	225	25	0	7
TF	plot15a	0.42	0	0	35	225	25	0	7
TG	plot15a	1.637	0	0	35	225	25	0	7
TO	plot15a	2.647	0	0	35	225	25	0	7
TP	plot15a	6.672	0	0	35	225	25	0	7
TR	plot15a	0.001	0	0	35	225	25	0	7
VC	plot15a	0	0	0	35	225	25	0	7
VR	plot15a	0	0	0	35	225	25	0	7
AC	plot15b	1.979	0	0	35	225	25	0	6
AE	plot15b	6.609	0	0	35	225	25	0	6
AM	plot15b	1.385	0	0	35	225	25	0	6
AO	plot15b	1.028	0	0	35	225	25	0	6
AP	plot15b	2.579	0	0	35	225	25	0	6
AR	plot15b	0	0	0	35	225	25	0	6
AS	plot15b	0.614	0	0	35	225	25	0	6
AU	plot15b	0	0	0	35	225	25	0	6
BH	plot15b	0.014	0	0	35	225	25	0	6
BM	plot15b	0	0	0	35	225	25	0	6
BP	plot15b	0	0	0	35	225	25	0	6
CC	plot15b	0	0	0	35	225	25	0	6
CF	plot15b	0.012	0	0	35	225	25	0	6
CM	plot15b	0.615	0	0	35	225	25	0	6
CN	plot15b	0.465	0	0	35	225	25	0	6
CR	plot15b	0	0	0	35	225	25	0	6
CX	plot15b	0	0	0	35	225	25	0	6
CY	plot15b	0	0	0	35	225	25	0	6
DC	plot15b	0	0	0	35	225	25	0	6
DG	plot15b	1.351	0	0	35	225	25	0	6
FM	plot15b	0	0	0	35	225	25	0	6
FP	plot15b	0.078	0	0	35	225	25	0	6
FR	plot15b	4.103	0	0	35	225	25	0	6
GV	plot15b	0	0	0	35	225	25	0	6
HI	plot15b	0	0	0	35	225	25	0	6
HL	plot15b	2.001	0	0	35	225	25	0	6
HP	plot15b	0.652	0	0	35	225	25	0	6
HR	plot15b	0	0	0	35	225	25	0	6
HS	plot15b	2.638	0	0	35	225	25	0	6
KA	plot15b	0	0	0	35	225	25	0	6
LA	plot15b	0	0	0	35	225	25	0	6
LC	plot15b	0.011	0	0	35	225	25	0	6
LH	plot15b	0.204	0	0	35	225	25	0	6
LM	plot15b	0.019	0	0	35	225	25	0	6
LO	plot15b	0	0	0	35	225	25	0	6
LP	plot15b	3.653	0	0	35	225	25	0	6
OR	plot15b	0	0	0	35	225	25	0	6
PL	plot15b	5.406	0	0	35	225	25	0	6
PP	plot15b	0.499	0	0	35	225	25	0	6
PS	plot15b	0.013	0	0	35	225	25	0	6
PT	plot15b	0.378	0	0	35	225	25	0	6
PV	plot15b	0	0	0	35	225	25	0	6
PX	plot15b	0	0	0	35	225	25	0	6
PZ	plot15b	0	0	0	35	225	25	0	6
QR	plot15b	0	0	0	35	225	25	0	6
RA	plot15b	2.278	0	0	35	225	25	0	6
RB	plot15b	0	0	0	35	225	25	0	6
RC	plot15b	0.378	0	0	35	225	25	0	6
RF	plot15b	0	0	0	35	225	25	0	6
RU	plot15b	0	0	0	35	225	25	0	6
SG	plot15b	0	0	0	35	225	25	0	6
SM	plot15b	0	0	0	35	225	25	0	6
SO	plot15b	0	0	0	35	225	25	0	6
TF	plot15b	0.181	0	0	35	225	25	0	6
TG	plot15b	1.169	0	0	35	225	25	0	6
TO	plot15b	0.885	0	0	35	225	25	0	6
TP	plot15b	9.155	0	0	35	225	25	0	6
TR	plot15b	0.001	0	0	35	225	25	0	6
VC	plot15b	0	0	0	35	225	25	0	6
VR	plot15b	0	0	0	35	225	25	0	6
AC	plot15c	8.793	0	0	35	225	25	0	5
AE	plot15c	2.559	0	0	35	225	25	0	5
AM	plot15c	1.593	0	0	35	225	25	0	5
AO	plot15c	2.02	0	0	35	225	25	0	5
AP	plot15c	2.405	0	0	35	225	25	0	5
AR	plot15c	0	0	0	35	225	25	0	5
AS	plot15c	0	0	0	35	225	25	0	5
AU	plot15c	0	0	0	35	225	25	0	5
BH	plot15c	0.009	0	0	35	225	25	0	5
BM	plot15c	0	0	0	35	225	25	0	5
BP	plot15c	0	0	0	35	225	25	0	5
CC	plot15c	0.022	0	0	35	225	25	0	5
CF	plot15c	0	0	0	35	225	25	0	5
CM	plot15c	0.869	0	0	35	225	25	0	5
CN	plot15c	6.744	0	0	35	225	25	0	5
CR	plot15c	0	0	0	35	225	25	0	5
CX	plot15c	0	0	0	35	225	25	0	5
CY	plot15c	0	0	0	35	225	25	0	5
DC	plot15c	0	0	0	35	225	25	0	5
DG	plot15c	3.66	0	0	35	225	25	0	5
FM	plot15c	0	0	0	35	225	25	0	5
FP	plot15c	0	0	0	35	225	25	0	5
FR	plot15c	4.316	0	0	35	225	25	0	5
GV	plot15c	0	0	0	35	225	25	0	5
HI	plot15c	0	0	0	35	225	25	0	5
HL	plot15c	1.855	0	0	35	225	25	0	5
HP	plot15c	0.334	0	0	35	225	25	0	5
HR	plot15c	0	0	0	35	225	25	0	5
HS	plot15c	0.184	0	0	35	225	25	0	5
KA	plot15c	0	0	0	35	225	25	0	5
LA	plot15c	0.016	0	0	35	225	25	0	5
LC	plot15c	0.051	0	0	35	225	25	0	5
LH	plot15c	0	0	0	35	225	25	0	5
LM	plot15c	0.088	0	0	35	225	25	0	5
LO	plot15c	0.206	0	0	35	225	25	0	5
LP	plot15c	0.231	0	0	35	225	25	0	5
OR	plot15c	0	0	0	35	225	25	0	5
PL	plot15c	1.861	0	0	35	225	25	0	5
PP	plot15c	0.291	0	0	35	225	25	0	5
PS	plot15c	0.007	0	0	35	225	25	0	5
PT	plot15c	0.071	0	0	35	225	25	0	5
PV	plot15c	0	0	0	35	225	25	0	5
PX	plot15c	0	0	0	35	225	25	0	5
PZ	plot15c	0	0	0	35	225	25	0	5
QR	plot15c	0	0	0	35	225	25	0	5
RA	plot15c	0.297	0	0	35	225	25	0	5
RB	plot15c	0	0	0	35	225	25	0	5
RC	plot15c	1.569	0	0	35	225	25	0	5
RF	plot15c	0	0	0	35	225	25	0	5
RU	plot15c	0	0	0	35	225	25	0	5
SG	plot15c	0	0	0	35	225	25	0	5
SM	plot15c	0	0	0	35	225	25	0	5
SO	plot15c	0	0	0	35	225	25	0	5
TF	plot15c	0.011	0	0	35	225	25	0	5
TG	plot15c	0	0	0	35	225	25	0	5
TO	plot15c	0.058	0	0	35	225	25	0	5
TP	plot15c	9.497	0	0	35	225	25	0	5
TR	plot15c	0	0	0	35	225	25	0	5
VC	plot15c	0	0	0	35	225	25	0	5
VR	plot15c	0	0	0	35	225	25	0	5
AC	plot15d	17.204	0	0	35	225	25	0	5
AE	plot15d	0.599	0	0	35	225	25	0	5
AM	plot15d	1.294	0	0	35	225	25	0	5
AO	plot15d	1.548	0	0	35	225	25	0	5
AP	plot15d	2.375	0	0	35	225	25	0	5
AR	plot15d	0	0	0	35	225	25	0	5
AS	plot15d	0	0	0	35	225	25	0	5
AU	plot15d	0	0	0	35	225	25	0	5
BH	plot15d	0	0	0	35	225	25	0	5
BM	plot15d	0	0	0	35	225	25	0	5
BP	plot15d	0	0	0	35	225	25	0	5
CC	plot15d	0.01	0	0	35	225	25	0	5
CF	plot15d	0	0	0	35	225	25	0	5
CM	plot15d	0.684	0	0	35	225	25	0	5
CN	plot15d	2.776	0	0	35	225	25	0	5
CR	plot15d	0	0	0	35	225	25	0	5
CX	plot15d	0	0	0	35	225	25	0	5
CY	plot15d	0	0	0	35	225	25	0	5
DC	plot15d	0	0	0	35	225	25	0	5
DG	plot15d	2.619	0	0	35	225	25	0	5
FM	plot15d	0	0	0	35	225	25	0	5
FP	plot15d	0	0	0	35	225	25	0	5
FR	plot15d	5.261	0	0	35	225	25	0	5
GV	plot15d	0	0	0	35	225	25	0	5
HI	plot15d	0	0	0	35	225	25	0	5
HL	plot15d	0.314	0	0	35	225	25	0	5
HP	plot15d	0.136	0	0	35	225	25	0	5
HR	plot15d	0	0	0	35	225	25	0	5
HS	plot15d	0.004	0	0	35	225	25	0	5
KA	plot15d	0	0	0	35	225	25	0	5
LA	plot15d	0.145	0	0	35	225	25	0	5
LC	plot15d	0.16	0	0	35	225	25	0	5
LH	plot15d	0.625	0	0	35	225	25	0	5
LM	plot15d	0.043	0	0	35	225	25	0	5
LO	plot15d	0	0	0	35	225	25	0	5
LP	plot15d	0.488	0	0	35	225	25	0	5
OR	plot15d	0	0	0	35	225	25	0	5
PL	plot15d	2.004	0	0	35	225	25	0	5
PP	plot15d	0.032	0	0	35	225	25	0	5
PS	plot15d	0	0	0	35	225	25	0	5
PT	plot15d	0.031	0	0	35	225	25	0	5
PV	plot15d	0	0	0	35	225	25	0	5
PX	plot15d	0	0	0	35	225	25	0	5
PZ	plot15d	0	0	0	35	225	25	0	5
QR	plot15d	0	0	0	35	225	25	0	5
RA	plot15d	0.157	0	0	35	225	25	0	5
RB	plot15d	0	0	0	35	225	25	0	5
RC	plot15d	0.474	0	0	35	225	25	0	5
RF	plot15d	0	0	0	35	225	25	0	5
RU	plot15d	0	0	0	35	225	25	0	5
SG	plot15d	0	0	0	35	225	25	0	5
SM	plot15d	0	0	0	35	225	25	0	5
SO	plot15d	0	0	0	35	225	25	0	5
TF	plot15d	0.004	0	0	35	225	25	0	5
TG	plot15d	0.137	0	0	35	225	25	0	5
TO	plot15d	0.106	0	0	35	225	25	0	5
TP	plot15d	3.616	0	0	35	225	25	0	5
TR	plot15d	0	0	0	35	225	25	0	5
VC	plot15d	0	0	0	35	225	25	0	5
VR	plot15d	0	0	0	35	225	25	0	5
AC	plot16a	1.858	0	49	35	225	25	0	7
AE	plot16a	14.765	0	49	35	225	25	0	7
AM	plot16a	0.982	0	49	35	225	25	0	7
AO	plot16a	0.203	0	49	35	225	25	0	7
AP	plot16a	5.931	0	49	35	225	25	0	7
AR	plot16a	0	0	49	35	225	25	0	7
AS	plot16a	2.809	0	49	35	225	25	0	7
AU	plot16a	0	0	49	35	225	25	0	7
BH	plot16a	0.128	0	49	35	225	25	0	7
BM	plot16a	0	0	49	35	225	25	0	7
BP	plot16a	0	0	49	35	225	25	0	7
CC	plot16a	0	0	49	35	225	25	0	7
CF	plot16a	0	0	49	35	225	25	0	7
CM	plot16a	0.306	0	49	35	225	25	0	7
CN	plot16a	0	0	49	35	225	25	0	7
CR	plot16a	0	0	49	35	225	25	0	7
CX	plot16a	0	0	49	35	225	25	0	7
CY	plot16a	0	0	49	35	225	25	0	7
DC	plot16a	0	0	49	35	225	25	0	7
DG	plot16a	2.574	0	49	35	225	25	0	7
FM	plot16a	0	0	49	35	225	25	0	7
FP	plot16a	0	0	49	35	225	25	0	7
FR	plot16a	9.491	0	49	35	225	25	0	7
GV	plot16a	0	0	49	35	225	25	0	7
HI	plot16a	0	0	49	35	225	25	0	7
HL	plot16a	0.696	0	49	35	225	25	0	7
HP	plot16a	0.888	0	49	35	225	25	0	7
HR	plot16a	0	0	49	35	225	25	0	7
HS	plot16a	2.068	0	49	35	225	25	0	7
KA	plot16a	0	0	49	35	225	25	0	7
LA	plot16a	0	0	49	35	225	25	0	7
LC	plot16a	0	0	49	35	225	25	0	7
LH	plot16a	0	0	49	35	225	25	0	7
LM	plot16a	0.007	0	49	35	225	25	0	7
LO	plot16a	0	0	49	35	225	25	0	7
LP	plot16a	4.989	0	49	35	225	25	0	7
OR	plot16a	0	0	49	35	225	25	0	7
PL	plot16a	2.075	0	49	35	225	25	0	7
PP	plot16a	0.623	0	49	35	225	25	0	7
PS	plot16a	0	0	49	35	225	25	0	7
PT	plot16a	0.872	0	49	35	225	25	0	7
PV	plot16a	0	0	49	35	225	25	0	7
PX	plot16a	0	0	49	35	225	25	0	7
PZ	plot16a	0	0	49	35	225	25	0	7
QR	plot16a	0	0	49	35	225	25	0	7
RA	plot16a	1.627	0	49	35	225	25	0	7
RB	plot16a	0	0	49	35	225	25	0	7
RC	plot16a	1.622	0	49	35	225	25	0	7
RF	plot16a	0	0	49	35	225	25	0	7
RU	plot16a	0.011	0	49	35	225	25	0	7
SG	plot16a	0	0	49	35	225	25	0	7
SM	plot16a	0	0	49	35	225	25	0	7
SO	plot16a	0	0	49	35	225	25	0	7
TF	plot16a	0.372	0	49	35	225	25	0	7
TG	plot16a	0.619	0	49	35	225	25	0	7
TO	plot16a	1.784	0	49	35	225	25	0	7
TP	plot16a	6.394	0	49	35	225	25	0	7
TR	plot16a	0	0	49	35	225	25	0	7
VC	plot16a	0	0	49	35	225	25	0	7
VR	plot16a	0	0	49	35	225	25	0	7
AC	plot16b	2.987	0	49	35	225	25	0	6
AE	plot16b	15.365	0	49	35	225	25	0	6
AM	plot16b	0.259	0	49	35	225	25	0	6
AO	plot16b	1.182	0	49	35	225	25	0	6
AP	plot16b	6.541	0	49	35	225	25	0	6
AR	plot16b	0	0	49	35	225	25	0	6
AS	plot16b	2.729	0	49	35	225	25	0	6
AU	plot16b	0	0	49	35	225	25	0	6
BH	plot16b	0.15	0	49	35	225	25	0	6
BM	plot16b	0	0	49	35	225	25	0	6
BP	plot16b	0	0	49	35	225	25	0	6
CC	plot16b	0	0	49	35	225	25	0	6
CF	plot16b	0.002	0	49	35	225	25	0	6
CM	plot16b	0.346	0	49	35	225	25	0	6
CN	plot16b	0	0	49	35	225	25	0	6
CR	plot16b	0	0	49	35	225	25	0	6
CX	plot16b	0	0	49	35	225	25	0	6
CY	plot16b	0	0	49	35	225	25	0	6
DC	plot16b	0	0	49	35	225	25	0	6
DG	plot16b	4.045	0	49	35	225	25	0	6
FM	plot16b	0	0	49	35	225	25	0	6
FP	plot16b	0	0	49	35	225	25	0	6
FR	plot16b	7.619	0	49	35	225	25	0	6
GV	plot16b	0	0	49	35	225	25	0	6
HI	plot16b	0	0	49	35	225	25	0	6
HL	plot16b	0.455	0	49	35	225	25	0	6
HP	plot16b	0.082	0	49	35	225	25	0	6
HR	plot16b	0	0	49	35	225	25	0	6
HS	plot16b	2.921	0	49	35	225	25	0	6
KA	plot16b	0	0	49	35	225	25	0	6
LA	plot16b	0	0	49	35	225	25	0	6
LC	plot16b	0.004	0	49	35	225	25	0	6
LH	plot16b	0	0	49	35	225	25	0	6
LM	plot16b	0.065	0	49	35	225	25	0	6
LO	plot16b	0	0	49	35	225	25	0	6
LP	plot16b	0.248	0	49	35	225	25	0	6
OR	plot16b	0	0	49	35	225	25	0	6
PL	plot16b	3.332	0	49	35	225	25	0	6
PP	plot16b	0.379	0	49	35	225	25	0	6
PS	plot16b	0	0	49	35	225	25	0	6
PT	plot16b	0.629	0	49	35	225	25	0	6
PV	plot16b	0	0	49	35	225	25	0	6
PX	plot16b	0	0	49	35	225	25	0	6
PZ	plot16b	0	0	49	35	225	25	0	6
QR	plot16b	0	0	49	35	225	25	0	6
RA	plot16b	2.737	0	49	35	225	25	0	6
RB	plot16b	0	0	49	35	225	25	0	6
RC	plot16b	0.719	0	49	35	225	25	0	6
RF	plot16b	0	0	49	35	225	25	0	6
RU	plot16b	0	0	49	35	225	25	0	6
SG	plot16b	0	0	49	35	225	25	0	6
SM	plot16b	0	0	49	35	225	25	0	6
SO	plot16b	0	0	49	35	225	25	0	6
TF	plot16b	0.267	0	49	35	225	25	0	6
TG	plot16b	0.834	0	49	35	225	25	0	6
TO	plot16b	1.195	0	49	35	225	25	0	6
TP	plot16b	3.491	0	49	35	225	25	0	6
TR	plot16b	0	0	49	35	225	25	0	6
VC	plot16b	0	0	49	35	225	25	0	6
VR	plot16b	0	0	49	35	225	25	0	6
AC	plot16c	13.202	0	49	35	225	25	0	5
AE	plot16c	8.941	0	49	35	225	25	0	5
AM	plot16c	0.794	0	49	35	225	25	0	5
AO	plot16c	2.002	0	49	35	225	25	0	5
AP	plot16c	3.902	0	49	35	225	25	0	5
AR	plot16c	0	0	49	35	225	25	0	5
AS	plot16c	0.048	0	49	35	225	25	0	5
AU	plot16c	0	0	49	35	225	25	0	5
BH	plot16c	0.017	0	49	35	225	25	0	5
BM	plot16c	0	0	49	35	225	25	0	5
BP	plot16c	0	0	49	35	225	25	0	5
CC	plot16c	0	0	49	35	225	25	0	5
CF	plot16c	0.002	0	49	35	225	25	0	5
CM	plot16c	0.711	0	49	35	225	25	0	5
CN	plot16c	0	0	49	35	225	25	0	5
CR	plot16c	0	0	49	35	225	25	0	5
CX	plot16c	0	0	49	35	225	25	0	5
CY	plot16c	0	0	49	35	225	25	0	5
DC	plot16c	0	0	49	35	225	25	0	5
DG	plot16c	1.909	0	49	35	225	25	0	5
FM	plot16c	0	0	49	35	225	25	0	5
FP	plot16c	0	0	49	35	225	25	0	5
FR	plot16c	4.552	0	49	35	225	25	0	5
GV	plot16c	0	0	49	35	225	25	0	5
HI	plot16c	0	0	49	35	225	25	0	5
HL	plot16c	1.193	0	49	35	225	25	0	5
HP	plot16c	0.749	0	49	35	225	25	0	5
HR	plot16c	0	0	49	35	225	25	0	5
HS	plot16c	1.67	0	49	35	225	25	0	5
KA	plot16c	0	0	49	35	225	25	0	5
LA	plot16c	0	0	49	35	225	25	0	5
LC	plot16c	0.007	0	49	35	225	25	0	5
LH	plot16c	0	0	49	35	225	25	0	5
LM	plot16c	0.005	0	49	35	225	25	0	5
LO	plot16c	0	0	49	35	225	25	0	5
LP	plot16c	1.832	0	49	35	225	25	0	5
OR	plot16c	0	0	49	35	225	25	0	5
PL	plot16c	4.045	0	49	35	225	25	0	5
PP	plot16c	0.192	0	49	35	225	25	0	5
PS	plot16c	0.01	0	49	35	225	25	0	5
PT	plot16c	0.111	0	49	35	225	25	0	5
PV	plot16c	0	0	49	35	225	25	0	5
PX	plot16c	0	0	49	35	225	25	0	5
PZ	plot16c	0	0	49	35	225	25	0	5
QR	plot16c	0	0	49	35	225	25	0	5
RA	plot16c	1.584	0	49	35	225	25	0	5
RB	plot16c	0	0	49	35	225	25	0	5
RC	plot16c	0.092	0	49	35	225	25	0	5
RF	plot16c	0	0	49	35	225	25	0	5
RU	plot16c	0	0	49	35	225	25	0	5
SG	plot16c	0	0	49	35	225	25	0	5
SM	plot16c	0	0	49	35	225	25	0	5
SO	plot16c	0	0	49	35	225	25	0	5
TF	plot16c	0.053	0	49	35	225	25	0	5
TG	plot16c	1.389	0	49	35	225	25	0	5
TO	plot16c	0.246	0	49	35	225	25	0	5
TP	plot16c	2.494	0	49	35	225	25	0	5
TR	plot16c	0.02	0	49	35	225	25	0	5
VC	plot16c	0	0	49	35	225	25	0	5
VR	plot16c	0	0	49	35	225	25	0	5
AC	plot16d	17.058	0	49	35	225	25	0	5
AE	plot16d	7.892	0	49	35	225	25	0	5
AM	plot16d	0.579	0	49	35	225	25	0	5
AO	plot16d	1.895	0	49	35	225	25	0	5
AP	plot16d	3.489	0	49	35	225	25	0	5
AR	plot16d	0	0	49	35	225	25	0	5
AS	plot16d	0	0	49	35	225	25	0	5
AU	plot16d	0	0	49	35	225	25	0	5
BH	plot16d	0.004	0	49	35	225	25	0	5
BM	plot16d	0	0	49	35	225	25	0	5
BP	plot16d	0	0	49	35	225	25	0	5
CC	plot16d	0.009	0	49	35	225	25	0	5
CF	plot16d	0	0	49	35	225	25	0	5
CM	plot16d	0.998	0	49	35	225	25	0	5
CN	plot16d	0.36	0	49	35	225	25	0	5
CR	plot16d	0	0	49	35	225	25	0	5
CX	plot16d	0	0	49	35	225	25	0	5
CY	plot16d	0	0	49	35	225	25	0	5
DC	plot16d	0	0	49	35	225	25	0	5
DG	plot16d	1.912	0	49	35	225	25	0	5
FM	plot16d	0	0	49	35	225	25	0	5
FP	plot16d	0	0	49	35	225	25	0	5
FR	plot16d	2.09	0	49	35	225	25	0	5
GV	plot16d	0	0	49	35	225	25	0	5
HI	plot16d	0	0	49	35	225	25	0	5
HL	plot16d	1.967	0	49	35	225	25	0	5
HP	plot16d	0.308	0	49	35	225	25	0	5
HR	plot16d	0	0	49	35	225	25	0	5
HS	plot16d	1.222	0	49	35	225	25	0	5
KA	plot16d	0	0	49	35	225	25	0	5
LA	plot16d	0	0	49	35	225	25	0	5
LC	plot16d	0.002	0	49	35	225	25	0	5
LH	plot16d	0	0	49	35	225	25	0	5
LM	plot16d	0.89	0	49	35	225	25	0	5
LO	plot16d	0	0	49	35	225	25	0	5
LP	plot16d	2.203	0	49	35	225	25	0	5
OR	plot16d	0	0	49	35	225	25	0	5
PL	plot16d	3.716	0	49	35	225	25	0	5
PP	plot16d	0.062	0	49	35	225	25	0	5
PS	plot16d	0.00037	0	49	35	225	25	0	5
PT	plot16d	0.086	0	49	35	225	25	0	5
PV	plot16d	0	0	49	35	225	25	0	5
PX	plot16d	0	0	49	35	225	25	0	5
PZ	plot16d	0	0	49	35	225	25	0	5
QR	plot16d	0.006	0	49	35	225	25	0	5
RA	plot16d	1.068	0	49	35	225	25	0	5
RB	plot16d	0	0	49	35	225	25	0	5
RC	plot16d	0.395	0	49	35	225	25	0	5
RF	plot16d	0	0	49	35	225	25	0	5
RU	plot16d	0	0	49	35	225	25	0	5
SG	plot16d	0	0	49	35	225	25	0	5
SM	plot16d	0	0	49	35	225	25	0	5
SO	plot16d	0	0	49	35	225	25	0	5
TF	plot16d	0.007	0	49	35	225	25	0	5
TG	plot16d	0.088	0	49	35	225	25	0	5
TO	plot16d	0.356	0	49	35	225	25	0	5
TP	plot16d	3.518	0	49	35	225	25	0	5
TR	plot16d	0	0	49	35	225	25	0	5
VC	plot16d	0	0	49	35	225	25	0	5
VR	plot16d	0	0	49	35	225	25	0	5
AC	plot17a	3.285	0	49	0	0	0	0	7
AE	plot17a	0.319	0	49	0	0	0	0	7
AM	plot17a	0.755	0	49	0	0	0	0	7
AO	plot17a	0.435	0	49	0	0	0	0	7
AP	plot17a	0.341	0	49	0	0	0	0	7
AR	plot17a	0.006	0	49	0	0	0	0	7
AS	plot17a	0	0	49	0	0	0	0	7
AU	plot17a	0	0	49	0	0	0	0	7
BH	plot17a	0	0	49	0	0	0	0	7
BM	plot17a	0.568	0	49	0	0	0	0	7
BP	plot17a	0	0	49	0	0	0	0	7
CC	plot17a	0.013	0	49	0	0	0	0	7
CF	plot17a	0.104	0	49	0	0	0	0	7
CM	plot17a	0.265	0	49	0	0	0	0	7
CN	plot17a	1.081	0	49	0	0	0	0	7
CR	plot17a	0	0	49	0	0	0	0	7
CX	plot17a	0.009	0	49	0	0	0	0	7
CY	plot17a	0.057	0	49	0	0	0	0	7
DC	plot17a	0	0	49	0	0	0	0	7
DG	plot17a	2.083	0	49	0	0	0	0	7
FM	plot17a	0	0	49	0	0	0	0	7
FP	plot17a	0.004	0	49	0	0	0	0	7
FR	plot17a	4.39	0	49	0	0	0	0	7
GV	plot17a	0	0	49	0	0	0	0	7
HI	plot17a	0	0	49	0	0	0	0	7
HL	plot17a	0.364	0	49	0	0	0	0	7
HP	plot17a	1.875	0	49	0	0	0	0	7
HR	plot17a	0	0	49	0	0	0	0	7
HS	plot17a	0.513	0	49	0	0	0	0	7
KA	plot17a	0	0	49	0	0	0	0	7
LA	plot17a	0.004	0	49	0	0	0	0	7
LC	plot17a	0.026	0	49	0	0	0	0	7
LH	plot17a	8.544	0	49	0	0	0	0	7
LM	plot17a	0.471	0	49	0	0	0	0	7
LO	plot17a	0.649	0	49	0	0	0	0	7
LP	plot17a	0	0	49	0	0	0	0	7
OR	plot17a	0	0	49	0	0	0	0	7
PL	plot17a	3.605	0	49	0	0	0	0	7
PP	plot17a	0.213	0	49	0	0	0	0	7
PS	plot17a	0.022	0	49	0	0	0	0	7
PT	plot17a	0	0	49	0	0	0	0	7
PV	plot17a	0	0	49	0	0	0	0	7
PX	plot17a	0	0	49	0	0	0	0	7
PZ	plot17a	0	0	49	0	0	0	0	7
QR	plot17a	0	0	49	0	0	0	0	7
RA	plot17a	0.314	0	49	0	0	0	0	7
RB	plot17a	0.009	0	49	0	0	0	0	7
RC	plot17a	0.012	0	49	0	0	0	0	7
RF	plot17a	0	0	49	0	0	0	0	7
RU	plot17a	0	0	49	0	0	0	0	7
SG	plot17a	0	0	49	0	0	0	0	7
SM	plot17a	0.012	0	49	0	0	0	0	7
SO	plot17a	0	0	49	0	0	0	0	7
TF	plot17a	0.325	0	49	0	0	0	0	7
TG	plot17a	0.272	0	49	0	0	0	0	7
TO	plot17a	0.268	0	49	0	0	0	0	7
TP	plot17a	0.002	0	49	0	0	0	0	7
TR	plot17a	0	0	49	0	0	0	0	7
VC	plot17a	0	0	49	0	0	0	0	7
VR	plot17a	0	0	49	0	0	0	0	7
AC	plot17b	5.254	0	49	0	0	0	0	6
AE	plot17b	0.089	0	49	0	0	0	0	6
AM	plot17b	0.774	0	49	0	0	0	0	6
AO	plot17b	1.201	0	49	0	0	0	0	6
AP	plot17b	0.696	0	49	0	0	0	0	6
AR	plot17b	0.01	0	49	0	0	0	0	6
AS	plot17b	0	0	49	0	0	0	0	6
AU	plot17b	0	0	49	0	0	0	0	6
BH	plot17b	0.002	0	49	0	0	0	0	6
BM	plot17b	0.449	0	49	0	0	0	0	6
BP	plot17b	0	0	49	0	0	0	0	6
CC	plot17b	0.026	0	49	0	0	0	0	6
CF	plot17b	0.028	0	49	0	0	0	0	6
CM	plot17b	0.375	0	49	0	0	0	0	6
CN	plot17b	2.283	0	49	0	0	0	0	6
CR	plot17b	0	0	49	0	0	0	0	6
CX	plot17b	0.008	0	49	0	0	0	0	6
CY	plot17b	0.142	0	49	0	0	0	0	6
DC	plot17b	0	0	49	0	0	0	0	6
DG	plot17b	1.191	0	49	0	0	0	0	6
FM	plot17b	0	0	49	0	0	0	0	6
FP	plot17b	0	0	49	0	0	0	0	6
FR	plot17b	1.703	0	49	0	0	0	0	6
GV	plot17b	0.134	0	49	0	0	0	0	6
HI	plot17b	0	0	49	0	0	0	0	6
HL	plot17b	0.529	0	49	0	0	0	0	6
HP	plot17b	1.399	0	49	0	0	0	0	6
HR	plot17b	0	0	49	0	0	0	0	6
HS	plot17b	0.562	0	49	0	0	0	0	6
KA	plot17b	0	0	49	0	0	0	0	6
LA	plot17b	0.038	0	49	0	0	0	0	6
LC	plot17b	0.046	0	49	0	0	0	0	6
LH	plot17b	9.363	0	49	0	0	0	0	6
LM	plot17b	0.488	0	49	0	0	0	0	6
LO	plot17b	0.017	0	49	0	0	0	0	6
LP	plot17b	0.022	0	49	0	0	0	0	6
OR	plot17b	0	0	49	0	0	0	0	6
PL	plot17b	4.669	0	49	0	0	0	0	6
PP	plot17b	0.128	0	49	0	0	0	0	6
PS	plot17b	0.061	0	49	0	0	0	0	6
PT	plot17b	0.085	0	49	0	0	0	0	6
PV	plot17b	0	0	49	0	0	0	0	6
PX	plot17b	0	0	49	0	0	0	0	6
PZ	plot17b	0	0	49	0	0	0	0	6
QR	plot17b	0	0	49	0	0	0	0	6
RA	plot17b	0.233	0	49	0	0	0	0	6
RB	plot17b	0.00037	0	49	0	0	0	0	6
RC	plot17b	0.041	0	49	0	0	0	0	6
RF	plot17b	0	0	49	0	0	0	0	6
RU	plot17b	0	0	49	0	0	0	0	6
SG	plot17b	0	0	49	0	0	0	0	6
SM	plot17b	0.008	0	49	0	0	0	0	6
SO	plot17b	0	0	49	0	0	0	0	6
TF	plot17b	0.073	0	49	0	0	0	0	6
TG	plot17b	0.096	0	49	0	0	0	0	6
TO	plot17b	0.061	0	49	0	0	0	0	6
TP	plot17b	0	0	49	0	0	0	0	6
TR	plot17b	0	0	49	0	0	0	0	6
VC	plot17b	0	0	49	0	0	0	0	6
VR	plot17b	0	0	49	0	0	0	0	6
AC	plot17c	8.957	0	49	0	0	0	0	5
AE	plot17c	0.003	0	49	0	0	0	0	5
AM	plot17c	0.727	0	49	0	0	0	0	5
AO	plot17c	1.251	0	49	0	0	0	0	5
AP	plot17c	0.618	0	49	0	0	0	0	5
AR	plot17c	0.023	0	49	0	0	0	0	5
AS	plot17c	0	0	49	0	0	0	0	5
AU	plot17c	0	0	49	0	0	0	0	5
BH	plot17c	0	0	49	0	0	0	0	5
BM	plot17c	0.106	0	49	0	0	0	0	5
BP	plot17c	0.002	0	49	0	0	0	0	5
CC	plot17c	0.022	0	49	0	0	0	0	5
CF	plot17c	0.024	0	49	0	0	0	0	5
CM	plot17c	0.36	0	49	0	0	0	0	5
CN	plot17c	2.372	0	49	0	0	0	0	5
CR	plot17c	0.004	0	49	0	0	0	0	5
CX	plot17c	0	0	49	0	0	0	0	5
CY	plot17c	0.429	0	49	0	0	0	0	5
DC	plot17c	0	0	49	0	0	0	0	5
DG	plot17c	1.081	0	49	0	0	0	0	5
FM	plot17c	0.007	0	49	0	0	0	0	5
FP	plot17c	0.006	0	49	0	0	0	0	5
FR	plot17c	3.216	0	49	0	0	0	0	5
GV	plot17c	0	0	49	0	0	0	0	5
HI	plot17c	0	0	49	0	0	0	0	5
HL	plot17c	0.281	0	49	0	0	0	0	5
HP	plot17c	0.612	0	49	0	0	0	0	5
HR	plot17c	0	0	49	0	0	0	0	5
HS	plot17c	0.377	0	49	0	0	0	0	5
KA	plot17c	0	0	49	0	0	0	0	5
LA	plot17c	0.006	0	49	0	0	0	0	5
LC	plot17c	0.115	0	49	0	0	0	0	5
LH	plot17c	7.578	0	49	0	0	0	0	5
LM	plot17c	0.456	0	49	0	0	0	0	5
LO	plot17c	0	0	49	0	0	0	0	5
LP	plot17c	0	0	49	0	0	0	0	5
OR	plot17c	0	0	49	0	0	0	0	5
PL	plot17c	3.184	0	49	0	0	0	0	5
PP	plot17c	0.034	0	49	0	0	0	0	5
PS	plot17c	0.012	0	49	0	0	0	0	5
PT	plot17c	0.01	0	49	0	0	0	0	5
PV	plot17c	0	0	49	0	0	0	0	5
PX	plot17c	0	0	49	0	0	0	0	5
PZ	plot17c	0	0	49	0	0	0	0	5
QR	plot17c	0	0	49	0	0	0	0	5
RA	plot17c	0.432	0	49	0	0	0	0	5
RB	plot17c	0	0	49	0	0	0	0	5
RC	plot17c	0.194	0	49	0	0	0	0	5
RF	plot17c	0	0	49	0	0	0	0	5
RU	plot17c	0	0	49	0	0	0	0	5
SG	plot17c	0	0	49	0	0	0	0	5
SM	plot17c	0.002	0	49	0	0	0	0	5
SO	plot17c	0	0	49	0	0	0	0	5
TF	plot17c	0.041	0	49	0	0	0	0	5
TG	plot17c	0	0	49	0	0	0	0	5
TO	plot17c	0.248	0	49	0	0	0	0	5
TP	plot17c	0	0	49	0	0	0	0	5
TR	plot17c	0.015	0	49	0	0	0	0	5
VC	plot17c	0	0	49	0	0	0	0	5
VR	plot17c	0	0	49	0	0	0	0	5
AC	plot17d	8.866	0	49	0	0	0	0	6
AE	plot17d	0.279	0	49	0	0	0	0	6
AM	plot17d	0.371	0	49	0	0	0	0	6
AO	plot17d	1.389	0	49	0	0	0	0	6
AP	plot17d	1.087	0	49	0	0	0	0	6
AR	plot17d	0.064	0	49	0	0	0	0	6
AS	plot17d	0.002	0	49	0	0	0	0	6
AU	plot17d	0	0	49	0	0	0	0	6
BH	plot17d	0	0	49	0	0	0	0	6
BM	plot17d	0.112	0	49	0	0	0	0	6
BP	plot17d	0	0	49	0	0	0	0	6
CC	plot17d	0.015	0	49	0	0	0	0	6
CF	plot17d	0.104	0	49	0	0	0	0	6
CM	plot17d	0.077	0	49	0	0	0	0	6
CN	plot17d	3.591	0	49	0	0	0	0	6
CR	plot17d	0	0	49	0	0	0	0	6
CX	plot17d	0.059	0	49	0	0	0	0	6
CY	plot17d	0.189	0	49	0	0	0	0	6
DC	plot17d	0	0	49	0	0	0	0	6
DG	plot17d	2.4	0	49	0	0	0	0	6
FM	plot17d	0.026	0	49	0	0	0	0	6
FP	plot17d	0.017	0	49	0	0	0	0	6
FR	plot17d	4.05	0	49	0	0	0	0	6
GV	plot17d	0	0	49	0	0	0	0	6
HI	plot17d	0	0	49	0	0	0	0	6
HL	plot17d	1.169	0	49	0	0	0	0	6
HP	plot17d	0.639	0	49	0	0	0	0	6
HR	plot17d	0	0	49	0	0	0	0	6
HS	plot17d	0.232	0	49	0	0	0	0	6
KA	plot17d	0	0	49	0	0	0	0	6
LA	plot17d	0.054	0	49	0	0	0	0	6
LC	plot17d	0.089	0	49	0	0	0	0	6
LH	plot17d	3.31	0	49	0	0	0	0	6
LM	plot17d	0.935	0	49	0	0	0	0	6
LO	plot17d	0	0	49	0	0	0	0	6
LP	plot17d	0	0	49	0	0	0	0	6
OR	plot17d	0	0	49	0	0	0	0	6
PL	plot17d	1.903	0	49	0	0	0	0	6
PP	plot17d	0.164	0	49	0	0	0	0	6
PS	plot17d	0.025	0	49	0	0	0	0	6
PT	plot17d	0.022	0	49	0	0	0	0	6
PV	plot17d	0	0	49	0	0	0	0	6
PX	plot17d	0	0	49	0	0	0	0	6
PZ	plot17d	0	0	49	0	0	0	0	6
QR	plot17d	0	0	49	0	0	0	0	6
RA	plot17d	1.109	0	49	0	0	0	0	6
RB	plot17d	0	0	49	0	0	0	0	6
RC	plot17d	0.312	0	49	0	0	0	0	6
RF	plot17d	0	0	49	0	0	0	0	6
RU	plot17d	0	0	49	0	0	0	0	6
SG	plot17d	0	0	49	0	0	0	0	6
SM	plot17d	0	0	49	0	0	0	0	6
SO	plot17d	0	0	49	0	0	0	0	6
TF	plot17d	0.089	0	49	0	0	0	0	6
TG	plot17d	0	0	49	0	0	0	0	6
TO	plot17d	0.225	0	49	0	0	0	0	6
TP	plot17d	0.002	0	49	0	0	0	0	6
TR	plot17d	0	0	49	0	0	0	0	6
VC	plot17d	0	0	49	0	0	0	0	6
VR	plot17d	0.00037	0	49	0	0	0	0	6
AC	plot18_2a	10.6801	96	0	0	225	25	0	7
AE	plot18_2a	1.29006	96	0	0	225	25	0	7
AM	plot18_2a	0.26315	96	0	0	225	25	0	7
AO	plot18_2a	0.46692	96	0	0	225	25	0	7
AP	plot18_2a	0.37722	96	0	0	225	25	0	7
AR	plot18_2a	0	96	0	0	225	25	0	7
AS	plot18_2a	0	96	0	0	225	25	0	7
AU	plot18_2a	0.01852	96	0	0	225	25	0	7
BH	plot18_2a	0	96	0	0	225	25	0	7
BM	plot18_2a	0.18748	96	0	0	225	25	0	7
BP	plot18_2a	0	96	0	0	225	25	0	7
CC	plot18_2a	0.06315	96	0	0	225	25	0	7
CF	plot18_2a	0	96	0	0	225	25	0	7
CM	plot18_2a	0	96	0	0	225	25	0	7
CN	plot18_2a	11.38611	96	0	0	225	25	0	7
CR	plot18_2a	0	96	0	0	225	25	0	7
CX	plot18_2a	0.41259	96	0	0	225	25	0	7
CY	plot18_2a	0	96	0	0	225	25	0	7
DC	plot18_2a	0.14815	96	0	0	225	25	0	7
DG	plot18_2a	4.43907	96	0	0	225	25	0	7
FM	plot18_2a	0	96	0	0	225	25	0	7
FP	plot18_2a	0.08889	96	0	0	225	25	0	7
FR	plot18_2a	2.36211	96	0	0	225	25	0	7
GV	plot18_2a	0.04444	96	0	0	225	25	0	7
HI	plot18_2a	0	96	0	0	225	25	0	7
HL	plot18_2a	0.31444	96	0	0	225	25	0	7
HP	plot18_2a	0.12963	96	0	0	225	25	0	7
HR	plot18_2a	0	96	0	0	225	25	0	7
HS	plot18_2a	0.78982	96	0	0	225	25	0	7
KA	plot18_2a	0	96	0	0	225	25	0	7
LA	plot18_2a	0.01833	96	0	0	225	25	0	7
LC	plot18_2a	0.00556	96	0	0	225	25	0	7
LH	plot18_2a	1.31519	96	0	0	225	25	0	7
LM	plot18_2a	0.91	96	0	0	225	25	0	7
LO	plot18_2a	0	96	0	0	225	25	0	7
LP	plot18_2a	0	96	0	0	225	25	0	7
OR	plot18_2a	0	96	0	0	225	25	0	7
PL	plot18_2a	2.19796	96	0	0	225	25	0	7
PP	plot18_2a	0.075	96	0	0	225	25	0	7
PS	plot18_2a	0.07407	96	0	0	225	25	0	7
PT	plot18_2a	0.00852	96	0	0	225	25	0	7
PV	plot18_2a	0	96	0	0	225	25	0	7
PX	plot18_2a	0	96	0	0	225	25	0	7
PZ	plot18_2a	0	96	0	0	225	25	0	7
QR	plot18_2a	0	96	0	0	225	25	0	7
RA	plot18_2a	0.0037	96	0	0	225	25	0	7
RB	plot18_2a	0	96	0	0	225	25	0	7
RC	plot18_2a	0.76667	96	0	0	225	25	0	7
RF	plot18_2a	0	96	0	0	225	25	0	7
RU	plot18_2a	0	96	0	0	225	25	0	7
SG	plot18_2a	0	96	0	0	225	25	0	7
SM	plot18_2a	0	96	0	0	225	25	0	7
SO	plot18_2a	0	96	0	0	225	25	0	7
TF	plot18_2a	0.04593	96	0	0	225	25	0	7
TG	plot18_2a	1.07944	96	0	0	225	25	0	7
TO	plot18_2a	0.86389	96	0	0	225	25	0	7
TP	plot18_2a	0	96	0	0	225	25	0	7
TR	plot18_2a	0	96	0	0	225	25	0	7
VC	plot18_2a	0	96	0	0	225	25	0	7
VR	plot18_2a	0	96	0	0	225	25	0	7
AC	plot18a	5.40058	96	0	0	225	25	0	7
AE	plot18a	1.88796	96	0	0	225	25	0	7
AM	plot18a	0.73222	96	0	0	225	25	0	7
AO	plot18a	0.34369	96	0	0	225	25	0	7
AP	plot18a	0.30778	96	0	0	225	25	0	7
AR	plot18a	0.00185	96	0	0	225	25	0	7
AS	plot18a	0	96	0	0	225	25	0	7
AU	plot18a	0.02241	96	0	0	225	25	0	7
BH	plot18a	0	96	0	0	225	25	0	7
BM	plot18a	0.17222	96	0	0	225	25	0	7
BP	plot18a	0	96	0	0	225	25	0	7
CC	plot18a	0.18296	96	0	0	225	25	0	7
CF	plot18a	0.01315	96	0	0	225	25	0	7
CM	plot18a	0.01185	96	0	0	225	25	0	7
CN	plot18a	3.875	96	0	0	225	25	0	7
CR	plot18a	0	96	0	0	225	25	0	7
CX	plot18a	0.00185	96	0	0	225	25	0	7
CY	plot18a	0.04056	96	0	0	225	25	0	7
DC	plot18a	0	96	0	0	225	25	0	7
DG	plot18a	4.28907	96	0	0	225	25	0	7
FM	plot18a	0	96	0	0	225	25	0	7
FP	plot18a	0	96	0	0	225	25	0	7
FR	plot18a	5.36287	96	0	0	225	25	0	7
GV	plot18a	0	96	0	0	225	25	0	7
HI	plot18a	0	96	0	0	225	25	0	7
HL	plot18a	0.05593	96	0	0	225	25	0	7
HP	plot18a	0.07447	96	0	0	225	25	0	7
HR	plot18a	0	96	0	0	225	25	0	7
HS	plot18a	1.1637	96	0	0	225	25	0	7
KA	plot18a	0	96	0	0	225	25	0	7
LA	plot18a	0.90407	96	0	0	225	25	0	7
LC	plot18a	0	96	0	0	225	25	0	7
LH	plot18a	3.98056	96	0	0	225	25	0	7
LM	plot18a	1.7279	96	0	0	225	25	0	7
LO	plot18a	0.01093	96	0	0	225	25	0	7
LP	plot18a	0	96	0	0	225	25	0	7
OR	plot18a	0	96	0	0	225	25	0	7
PL	plot18a	2.64389	96	0	0	225	25	0	7
PP	plot18a	0.14093	96	0	0	225	25	0	7
PS	plot18a	0.07259	96	0	0	225	25	0	7
PT	plot18a	0.01215	96	0	0	225	25	0	7
PV	plot18a	0	96	0	0	225	25	0	7
PX	plot18a	0	96	0	0	225	25	0	7
PZ	plot18a	0	96	0	0	225	25	0	7
QR	plot18a	0	96	0	0	225	25	0	7
RA	plot18a	0	96	0	0	225	25	0	7
RB	plot18a	0	96	0	0	225	25	0	7
RC	plot18a	0.02222	96	0	0	225	25	0	7
RF	plot18a	0	96	0	0	225	25	0	7
RU	plot18a	0	96	0	0	225	25	0	7
SG	plot18a	0	96	0	0	225	25	0	7
SM	plot18a	0	96	0	0	225	25	0	7
SO	plot18a	0.00593	96	0	0	225	25	0	7
TF	plot18a	0.00556	96	0	0	225	25	0	7
TG	plot18a	1.85204	96	0	0	225	25	0	7
TO	plot18a	0.98574	96	0	0	225	25	0	7
TP	plot18a	0.00556	96	0	0	225	25	0	7
TR	plot18a	0	96	0	0	225	25	0	7
VC	plot18a	0	96	0	0	225	25	0	7
VR	plot18a	0	96	0	0	225	25	0	7
AC	plot18b	10.30495	96	0	0	225	25	0	6
AE	plot18b	0.26267	96	0	0	225	25	0	6
AM	plot18b	0.07296	96	0	0	225	25	0	6
AO	plot18b	0.47385	96	0	0	225	25	0	6
AP	plot18b	1.12655	96	0	0	225	25	0	6
AR	plot18b	0	96	0	0	225	25	0	6
AS	plot18b	0	96	0	0	225	25	0	6
AU	plot18b	0.02815	96	0	0	225	25	0	6
BH	plot18b	0.00611	96	0	0	225	25	0	6
BM	plot18b	0	96	0	0	225	25	0	6
BP	plot18b	0	96	0	0	225	25	0	6
CC	plot18b	0.09982	96	0	0	225	25	0	6
CF	plot18b	0	96	0	0	225	25	0	6
CM	plot18b	0.0037	96	0	0	225	25	0	6
CN	plot18b	8.09778	96	0	0	225	25	0	6
CR	plot18b	0	96	0	0	225	25	0	6
CX	plot18b	0.01482	96	0	0	225	25	0	6
CY	plot18b	0	96	0	0	225	25	0	6
DC	plot18b	0.05556	96	0	0	225	25	0	6
DG	plot18b	2.13407	96	0	0	225	25	0	6
FM	plot18b	0	96	0	0	225	25	0	6
FP	plot18b	0	96	0	0	225	25	0	6
FR	plot18b	5.57571	96	0	0	225	25	0	6
GV	plot18b	0	96	0	0	225	25	0	6
HI	plot18b	0	96	0	0	225	25	0	6
HL	plot18b	0.11556	96	0	0	225	25	0	6
HP	plot18b	0.02944	96	0	0	225	25	0	6
HR	plot18b	0	96	0	0	225	25	0	6
HS	plot18b	0.51167	96	0	0	225	25	0	6
KA	plot18b	0	96	0	0	225	25	0	6
LA	plot18b	0.38482	96	0	0	225	25	0	6
LC	plot18b	0	96	0	0	225	25	0	6
LH	plot18b	1.40556	96	0	0	225	25	0	6
LM	plot18b	0.63592	96	0	0	225	25	0	6
LO	plot18b	0	96	0	0	225	25	0	6
LP	plot18b	0	96	0	0	225	25	0	6
OR	plot18b	0	96	0	0	225	25	0	6
PL	plot18b	1.41074	96	0	0	225	25	0	6
PP	plot18b	0.02738	96	0	0	225	25	0	6
PS	plot18b	0.04352	96	0	0	225	25	0	6
PT	plot18b	0.01296	96	0	0	225	25	0	6
PV	plot18b	0	96	0	0	225	25	0	6
PX	plot18b	0	96	0	0	225	25	0	6
PZ	plot18b	0	96	0	0	225	25	0	6
QR	plot18b	0	96	0	0	225	25	0	6
RA	plot18b	0	96	0	0	225	25	0	6
RB	plot18b	0	96	0	0	225	25	0	6
RC	plot18b	0.07482	96	0	0	225	25	0	6
RF	plot18b	0	96	0	0	225	25	0	6
RU	plot18b	0	96	0	0	225	25	0	6
SG	plot18b	0	96	0	0	225	25	0	6
SM	plot18b	0	96	0	0	225	25	0	6
SO	plot18b	0.0037	96	0	0	225	25	0	6
TF	plot18b	0.00185	96	0	0	225	25	0	6
TG	plot18b	0.98111	96	0	0	225	25	0	6
TO	plot18b	0.33796	96	0	0	225	25	0	6
TP	plot18b	0	96	0	0	225	25	0	6
TR	plot18b	0	96	0	0	225	25	0	6
VC	plot18b	0	96	0	0	225	25	0	6
VR	plot18b	0	96	0	0	225	25	0	6
AC	plot18c	13.89502	96	0	0	225	25	0	5
AE	plot18c	0.62139	96	0	0	225	25	0	5
AM	plot18c	0.17593	96	0	0	225	25	0	5
AO	plot18c	1.54835	96	0	0	225	25	0	5
AP	plot18c	1.39633	96	0	0	225	25	0	5
AR	plot18c	0	96	0	0	225	25	0	5
AS	plot18c	0	96	0	0	225	25	0	5
AU	plot18c	0	96	0	0	225	25	0	5
BH	plot18c	0.27296	96	0	0	225	25	0	5
BM	plot18c	0	96	0	0	225	25	0	5
BP	plot18c	0	96	0	0	225	25	0	5
CC	plot18c	0	96	0	0	225	25	0	5
CF	plot18c	0.13463	96	0	0	225	25	0	5
CM	plot18c	0	96	0	0	225	25	0	5
CN	plot18c	1.71704	96	0	0	225	25	0	5
CR	plot18c	0	96	0	0	225	25	0	5
CX	plot18c	0	96	0	0	225	25	0	5
CY	plot18c	0	96	0	0	225	25	0	5
DC	plot18c	0	96	0	0	225	25	0	5
DG	plot18c	6.00074	96	0	0	225	25	0	5
FM	plot18c	0	96	0	0	225	25	0	5
FP	plot18c	0	96	0	0	225	25	0	5
FR	plot18c	8.58858	96	0	0	225	25	0	5
GV	plot18c	0	96	0	0	225	25	0	5
HI	plot18c	0	96	0	0	225	25	0	5
HL	plot18c	2.57111	96	0	0	225	25	0	5
HP	plot18c	0.00556	96	0	0	225	25	0	5
HR	plot18c	0	96	0	0	225	25	0	5
HS	plot18c	0.20148	96	0	0	225	25	0	5
KA	plot18c	0	96	0	0	225	25	0	5
LA	plot18c	0	96	0	0	225	25	0	5
LC	plot18c	0	96	0	0	225	25	0	5
LH	plot18c	0	96	0	0	225	25	0	5
LM	plot18c	4.03242	96	0	0	225	25	0	5
LO	plot18c	0	96	0	0	225	25	0	5
LP	plot18c	0	96	0	0	225	25	0	5
OR	plot18c	0	96	0	0	225	25	0	5
PL	plot18c	0	96	0	0	225	25	0	5
PP	plot18c	0.33382	96	0	0	225	25	0	5
PS	plot18c	0	96	0	0	225	25	0	5
PT	plot18c	0.46706	96	0	0	225	25	0	5
PV	plot18c	0	96	0	0	225	25	0	5
PX	plot18c	0	96	0	0	225	25	0	5
PZ	plot18c	0	96	0	0	225	25	0	5
QR	plot18c	0	96	0	0	225	25	0	5
RA	plot18c	0	96	0	0	225	25	0	5
RB	plot18c	0	96	0	0	225	25	0	5
RC	plot18c	0.51741	96	0	0	225	25	0	5
RF	plot18c	0	96	0	0	225	25	0	5
RU	plot18c	0	96	0	0	225	25	0	5
SG	plot18c	0	96	0	0	225	25	0	5
SM	plot18c	0	96	0	0	225	25	0	5
SO	plot18c	0	96	0	0	225	25	0	5
TF	plot18c	0	96	0	0	225	25	0	5
TG	plot18c	0.01482	96	0	0	225	25	0	5
TO	plot18c	0.00778	96	0	0	225	25	0	5
TP	plot18c	0	96	0	0	225	25	0	5
TR	plot18c	0	96	0	0	225	25	0	5
VC	plot18c	0	96	0	0	225	25	0	5
VR	plot18c	0	96	0	0	225	25	0	5
AC	plot1a	2.511	48	0	0	0	0	0	7
AE	plot1a	1.176	48	0	0	0	0	0	7
AM	plot1a	0.449	48	0	0	0	0	0	7
AO	plot1a	0.911	48	0	0	0	0	0	7
AP	plot1a	0.466	48	0	0	0	0	0	7
AR	plot1a	0	48	0	0	0	0	0	7
AS	plot1a	0	48	0	0	0	0	0	7
AU	plot1a	0	48	0	0	0	0	0	7
BH	plot1a	0	48	0	0	0	0	0	7
BM	plot1a	0.062	48	0	0	0	0	0	7
BP	plot1a	0	48	0	0	0	0	0	7
CC	plot1a	0.006	48	0	0	0	0	0	7
CF	plot1a	0.32	48	0	0	0	0	0	7
CM	plot1a	0.149	48	0	0	0	0	0	7
CN	plot1a	2.118	48	0	0	0	0	0	7
CR	plot1a	0	48	0	0	0	0	0	7
CX	plot1a	0	48	0	0	0	0	0	7
CY	plot1a	0	48	0	0	0	0	0	7
[truncated: 1,842 more rows]
